# Supplementary material for: Bromido(2,2′:6′,2′′-terpyridine)platinum(II) dibromidoaurate(I) dimethyl sulfoxide solvate
Source: Acta Crystallogr Sect E Struct Rep Online. 2009 Aug 26;65(Pt 9):m1135. doi: 10.1107/S1600536809033248 (PMC2970032; doi:10.1107/S1600536809033248)
Supplement: Supplementary file 1 [file e-65-m1135-sup1.cif]

##############################################################################
###                                                                        ###
###        Electronic paper (Acta Crystallographica Section E)             ###
###                                                                        ###
##############################################################################
#                                                                            #
# This CIF contains the data in a paper accepted for publication in Acta     #
# Crystallographica Section E. It conforms to the requirements of Notes      #
# for Authors for Section E, and has been peer reviewed under the auspices   #
# of the IUCr Commission on Journals.                                        #
#                                                                            #
# Full details of the Crystallographic Information File format               #
# are given in the paper "The Crystallographic Information File (CIF):       #
# a New Standard Archive File for Crystallography" by S. R. Hall, F. H.      #
# Allen and I. D. Brown [Acta Cryst. (1991), A47, 655-685].                  #
#                                                                            #
# The current version of the core CIF dictionary is obtainable from          #
# ftp://ftp.iucr.org/pub/cif_core.dic. The current version number is 2.4.    #
#                                                                            #
# Software is freely available for graphical display of the structure(s) in  #
# this CIF.  For information consult the CIF home page http://www.iucr.org/  #
# cif/home.html                                                              #
#                                                                            #
# This file may be used for bona fide research purposes within the           #
# scientific community so long as proper attribution is given to the journal # 
# article from which it was obtained.                                        #
#                                                                            #
##############################################################################
                                             
data_I
_audit_creation_method     SHELXL-97
_chemical_name_systematic
;
Bromido(2,2':6',2''-terpyridine)platinum(II) dibromidoaurate(I)
dimethyl sulfoxide solvate
;
_chemical_name_common     ?
_chemical_formula_moiety     'C15 H11 Br N3 Pt +, Au Br2 -, C2 H6 O S'
_chemical_formula_sum     'C17 H17 Au Br3 N3 O Pt S'
_chemical_formula_iupac     '[Pt Br (C15 H11 N3)] [Au Br2], C2 H6 O S'
_chemical_formula_weight     943.18
_chemical_melting_point     ?
_symmetry_cell_setting     triclinic
_symmetry_space_group_name_H-M     'P -1'
_symmetry_space_group_name_Hall     '-P 1'
loop_
    _symmetry_equiv_pos_as_xyz
    'x, y, z'
    '-x, -y, -z'
_cell_length_a     8.1463(11)
_cell_length_b     10.0930(14)
_cell_length_c     13.9624(19)
_cell_angle_alpha     81.905(2)
_cell_angle_beta     87.675(2)
_cell_angle_gamma     68.532(3)
_cell_volume     1057.6(3)
_cell_formula_units_Z     2
_cell_measurement_reflns_used     5521
_cell_measurement_theta_min     2.47
_cell_measurement_theta_max     28.18
_cell_measurement_temperature     208(2)
_exptl_crystal_description     block
_exptl_crystal_colour     red
_exptl_crystal_size_max     0.30
_exptl_crystal_size_mid     0.20
_exptl_crystal_size_min     0.15
_exptl_crystal_density_diffrn     2.962
_exptl_crystal_density_meas     ?
_exptl_crystal_density_method     'not measured'
_exptl_crystal_F_000     852
_exptl_absorpt_coefficient_mu     19.313
_exptl_absorpt_correction_type     multi-scan
_exptl_absorpt_process_details     '(SADABS; Sheldrick, 2000)'
_exptl_absorpt_correction_T_min     0.0683
_exptl_absorpt_correction_T_max     0.1597
_exptl_special_details
;
;
_diffrn_ambient_temperature     208(2)
_diffrn_radiation_type     MoK\a
_diffrn_radiation_wavelength     0.71073
_diffrn_radiation_source     'fine-focus sealed tube'
_diffrn_radiation_monochromator     graphite
_diffrn_measurement_device_type     'Bruker SMART CCD area-detector'
_diffrn_measurement_method     '\f and \w'
_diffrn_detector_area_resol_mean     ?
_diffrn_reflns_number     7511
_diffrn_reflns_av_R_equivalents     0.0191
_diffrn_reflns_av_sigmaI/netI     0.0324
_diffrn_reflns_theta_min     1.47
_diffrn_reflns_theta_max     28.19
_diffrn_reflns_theta_full     25.00
_diffrn_measured_fraction_theta_max     0.928
_diffrn_measured_fraction_theta_full     0.991
_diffrn_reflns_limit_h_min     -8
_diffrn_reflns_limit_h_max     10
_diffrn_reflns_limit_k_min     -13
_diffrn_reflns_limit_k_max     10
_diffrn_reflns_limit_l_min     -18
_diffrn_reflns_limit_l_max     17
_diffrn_standards_number     ?
_diffrn_standards_interval_count     ?
_diffrn_standards_interval_time     ?
_diffrn_standards_decay_%     ?
_refine_special_details
;
Refinement of <i>F</i>\^2\^ against ALL reflections. The weighted
<i>R</i>-factor <i>wR</i> and goodness of fit <i>S</i> are based on
<i>F</i>\^2\^, conventional <i>R</i>-factors <i>R</i> are based on <i>F</i>,
with <i>F</i> set to zero for negative <i>F</i>\^2\^. The threshold expression
of <i>F</i>\^2\^ > \s(<i>F</i>\^2\^) is used only for calculating
<i>R</i>-factors(gt) <i>etc</i>. and is not relevant to the choice of
reflections for refinement. <i>R</i>-factors based on <i>F</i>\^2\^ are
statistically about twice as large as those based on <i>F</i>, and <i>R</i>-
factors based on ALL data will be even larger.
;
_reflns_number_total     4826
_reflns_number_gt     4312
_reflns_threshold_expression     I>2\s(I)
_refine_ls_structure_factor_coef     Fsqd
_refine_ls_matrix_type     full
_refine_ls_R_factor_all     0.0434
_refine_ls_R_factor_gt     0.0394
_refine_ls_wR_factor_gt     0.0994
_refine_ls_wR_factor_ref     0.1025
_refine_ls_goodness_of_fit_ref     1.009
_refine_ls_restrained_S_all     1.009
_refine_ls_number_reflns     4826
_refine_ls_number_parameters     249
_refine_ls_number_restraints     0
_refine_ls_hydrogen_treatment     constr
_refine_ls_weighting_scheme     calc
_refine_ls_weighting_details
                       'calc w=1/[\s^2^(Fo^2^)+(0.0756P)^2^] P=(Fo^2^+2Fc^2^)/3'
_atom_sites_solution_hydrogens     geom
_atom_sites_solution_primary     direct
_atom_sites_solution_secondary     difmap
_refine_ls_shift/su_max     0.001
_refine_ls_shift/su_mean     0.000
_refine_diff_density_max     2.005
_refine_diff_density_min     -4.135
_refine_ls_extinction_method     none
_refine_ls_extinction_coef     ?
loop_
    _atom_type_symbol
    _atom_type_description
    _atom_type_scat_dispersion_real
    _atom_type_scat_dispersion_imag
    _atom_type_scat_source
    'C' 'C' 0.0033 0.0016
                         'International Tables Vol C Tables 4.2.6.8 and 6.1.1.4'
    'H' 'H' 0.0000 0.0000
                         'International Tables Vol C Tables 4.2.6.8 and 6.1.1.4'
    'N' 'N' 0.0061 0.0033
                         'International Tables Vol C Tables 4.2.6.8 and 6.1.1.4'
    'Br' 'Br' -0.2901 2.4595
                         'International Tables Vol C Tables 4.2.6.8 and 6.1.1.4'
    'Pt' 'Pt' -1.7033 8.3905
                         'International Tables Vol C Tables 4.2.6.8 and 6.1.1.4'
    'Au' 'Au' -2.0133 8.8022
                         'International Tables Vol C Tables 4.2.6.8 and 6.1.1.4'
    'O' 'O' 0.0106 0.0060
                         'International Tables Vol C Tables 4.2.6.8 and 6.1.1.4'
    'S' 'S' 0.1246 0.1234
                         'International Tables Vol C Tables 4.2.6.8 and 6.1.1.4'
_computing_data_collection     'SMART (Bruker, 2005)'
_computing_cell_refinement     'SAINT (Bruker, 2005)'
_computing_data_reduction     'SAINT (Bruker, 2005)'
_computing_structure_solution     'SHELXS97 (Sheldrick, 2008)'
_computing_structure_refinement     'SHELXL97 (Sheldrick, 2008)'
_computing_molecular_graphics     'ORTEP-3 (Farrugia, 1997)'
_computing_publication_material     'SHELXTL (Sheldrick, 2008)'
loop_
    _atom_site_type_symbol
    _atom_site_label
    _atom_site_fract_x
    _atom_site_fract_y
    _atom_site_fract_z
    _atom_site_U_iso_or_equiv
    _atom_site_adp_type
    _atom_site_calc_flag
    _atom_site_refinement_flags
    _atom_site_occupancy
    _atom_site_disorder_assembly
    _atom_site_disorder_group
    Au Au1 1.0000 0.5000 1.0000 0.03631(12) Uani d S 1 . .
    Au Au2 0.5000 0.5000 0.5000 0.03754(12) Uani d S 1 . .
    Pt Pt1 0.01155(3) 0.82805(2) -0.005856(15) 0.02023(9) Uani d . 1 . .
    Br Br1 -0.25578(8) 0.87221(7) 0.08893(5) 0.03042(15) Uani d . 1 . .
    Br Br2 0.98737(9) 0.44194(7) 1.17203(6) 0.03918(18) Uani d . 1 . .
    Br Br3 0.75978(12) 0.32173(10) 0.45033(6) 0.0514(2) Uani d . 1 . .
    S S1 0.3410(3) 1.1786(2) 0.55776(14) 0.0477(5) Uani d . 1 . .
    N N1 0.1935(6) 0.7291(5) 0.1004(4) 0.0220(10) Uani d . 1 . .
    N N3 -0.0990(6) 0.9177(5) -0.1372(4) 0.0212(9) Uani d . 1 . .
    N N2 0.2244(6) 0.7937(5) -0.0823(4) 0.0196(9) Uani d . 1 . .
    O O1 0.3110(10) 1.0395(7) 0.5756(6) 0.079(2) Uani d . 1 . .
    C C1 0.1657(9) 0.6989(7) 0.1947(5) 0.0292(13) Uani d . 1 . .
    H H1A 0.0493 0.7257 0.2172 0.035 Uiso calc R 1 . .
    C C2 0.3038(10) 0.6292(8) 0.2598(5) 0.0363(15) Uani d . 1 . .
    H H2A 0.2809 0.6086 0.3256 0.044 Uiso calc R 1 . .
    C C3 0.4751(10) 0.5900(8) 0.2277(5) 0.0356(15) Uani d . 1 . .
    H H3A 0.5700 0.5420 0.2713 0.043 Uiso calc R 1 . .
    C C4 0.5057(9) 0.6221(7) 0.1305(5) 0.0313(14) Uani d . 1 . .
    H H4A 0.6216 0.5976 0.1072 0.038 Uiso calc R 1 . .
    C C5 0.3634(8) 0.6908(6) 0.0682(4) 0.0239(12) Uani d . 1 . .
    C C6 0.3808(8) 0.7276(7) -0.0365(5) 0.0275(13) Uani d . 1 . .
    C C7 0.5327(8) 0.7028(6) -0.0895(5) 0.0274(13) Uani d . 1 . .
    H H7A 0.6440 0.6568 -0.0592 0.033 Uiso calc R 1 . .
    C C8 0.5184(8) 0.7467(7) -0.1880(5) 0.0307(14) Uani d . 1 . .
    H H8A 0.6215 0.7295 -0.2249 0.037 Uiso calc R 1 . .
    C C9 0.3560(8) 0.8153(7) -0.2337(4) 0.0270(12) Uani d . 1 . .
    H H9A 0.3475 0.8453 -0.3008 0.032 Uiso calc R 1 . .
    C C10 0.2060(8) 0.8385(6) -0.1780(4) 0.0237(12) Uani d . 1 . .
    C C11 0.0209(8) 0.9105(6) -0.2094(4) 0.0241(12) Uani d . 1 . .
    C C12 -0.0334(9) 0.9673(7) -0.3032(5) 0.0306(14) Uani d . 1 . .
    H H12A 0.0508 0.9637 -0.3519 0.037 Uiso calc R 1 . .
    C C13 -0.2089(9) 1.0288(7) -0.3261(5) 0.0344(15) Uani d . 1 . .
    H H13A -0.2470 1.0662 -0.3903 0.041 Uiso calc R 1 . .
    C C14 -0.3288(9) 1.0348(8) -0.2530(5) 0.0356(15) Uani d . 1 . .
    H H14A -0.4502 1.0775 -0.2672 0.043 Uiso calc R 1 . .
    C C15 -0.2725(8) 0.9788(6) -0.1592(5) 0.0270(13) Uani d . 1 . .
    H H15A -0.3559 0.9833 -0.1100 0.032 Uiso calc R 1 . .
    C C16 0.2828(11) 1.2500(9) 0.4364(5) 0.0473(19) Uani d . 1 . .
    H H16A 0.3572 1.1838 0.3945 0.071 Uiso calc R 1 . .
    H H16B 0.2987 1.3414 0.4222 0.071 Uiso calc R 1 . .
    H H16C 0.1603 1.2642 0.4255 0.071 Uiso calc R 1 . .
    C C17 0.1620(13) 1.3074(11) 0.6114(7) 0.063(3) Uani d . 1 . .
    H H17A 0.1799 1.2924 0.6809 0.094 Uiso calc R 1 . .
    H H17B 0.0525 1.2965 0.5969 0.094 Uiso calc R 1 . .
    H H17C 0.1560 1.4035 0.5856 0.094 Uiso calc R 1 . .
loop_
    _atom_site_aniso_label
    _atom_site_aniso_U_11
    _atom_site_aniso_U_22
    _atom_site_aniso_U_33
    _atom_site_aniso_U_12
    _atom_site_aniso_U_13
    _atom_site_aniso_U_23
    Au1 0.02295(18) 0.0324(2) 0.0533(3) -0.00747(15) -0.00103(16) -0.01197(17)
    Au2 0.0434(2) 0.0484(2) 0.0243(2) -0.02176(18) -0.00643(16) 0.00001(16)
    Pt1 0.01865(13) 0.02448(13) 0.01805(14) -0.00871(9) 0.00074(9) -0.00222(9)
    Br1 0.0254(3) 0.0345(3) 0.0311(3) -0.0109(3) 0.0069(2) -0.0054(3)
    Br2 0.0306(3) 0.0323(3) 0.0542(5) -0.0095(3) -0.0011(3) -0.0097(3)
    Br3 0.0499(5) 0.0579(5) 0.0436(5) -0.0160(4) -0.0025(4) -0.0072(4)
    S1 0.0383(9) 0.0678(13) 0.0308(10) -0.0188(9) -0.0043(8) 0.0137(9)
    N1 0.021(2) 0.027(2) 0.019(2) -0.0096(19) -0.0004(19) -0.0027(19)
    N3 0.017(2) 0.022(2) 0.022(2) -0.0041(18) -0.0033(18) -0.0013(19)
    N2 0.018(2) 0.021(2) 0.020(2) -0.0077(18) 0.0020(18) -0.0030(19)
    O1 0.081(5) 0.057(4) 0.079(5) -0.020(4) 0.013(4) 0.033(4)
    C1 0.034(3) 0.035(3) 0.021(3) -0.017(3) 0.003(3) -0.002(3)
    C2 0.042(4) 0.045(4) 0.023(3) -0.020(3) -0.001(3) 0.005(3)
    C3 0.039(4) 0.038(4) 0.029(4) -0.015(3) -0.012(3) 0.006(3)
    C4 0.030(3) 0.034(3) 0.032(4) -0.013(3) -0.004(3) -0.004(3)
    C5 0.023(3) 0.025(3) 0.024(3) -0.011(2) 0.000(2) -0.001(2)
    C6 0.024(3) 0.030(3) 0.028(3) -0.010(2) -0.001(2) -0.003(3)
    C7 0.023(3) 0.029(3) 0.029(3) -0.008(2) -0.002(2) -0.004(3)
    C8 0.024(3) 0.036(3) 0.032(4) -0.011(3) 0.007(3) -0.005(3)
    C9 0.027(3) 0.035(3) 0.020(3) -0.013(3) 0.002(2) -0.002(2)
    C10 0.025(3) 0.023(3) 0.025(3) -0.010(2) 0.001(2) -0.003(2)
    C11 0.022(3) 0.026(3) 0.025(3) -0.008(2) -0.001(2) -0.007(2)
    C12 0.036(3) 0.029(3) 0.026(3) -0.013(3) -0.003(3) 0.001(3)
    C13 0.035(3) 0.036(3) 0.029(4) -0.010(3) -0.009(3) 0.001(3)
    C14 0.027(3) 0.042(4) 0.035(4) -0.010(3) -0.010(3) 0.002(3)
    C15 0.022(3) 0.030(3) 0.029(3) -0.009(2) -0.003(2) -0.003(3)
    C16 0.057(5) 0.060(5) 0.028(4) -0.025(4) 0.001(3) -0.001(3)
    C17 0.070(6) 0.084(7) 0.049(5) -0.040(5) 0.016(5) -0.025(5)
_geom_special_details
;
All e.s.d.'s (except the e.s.d. in the dihedral angle between two l.s. planes)
are estimated using the full covariance matrix. The cell e.s.d.'s are taken
into account individually in the estimation of e.s.d.'s in distances, angles
and torsion angles; correlations between e.s.d.'s in cell parameters are only
used when they are defined by crystal symmetry. An approximate (isotropic)
treatment of cell e.s.d.'s is used for estimating e.s.d.'s involving l.s.
planes.
;
loop_
    _geom_bond_atom_site_label_1
    _geom_bond_atom_site_label_2
    _geom_bond_site_symmetry_2
    _geom_bond_distance
    _geom_bond_publ_flag
    Au1 Br2 2_767 2.3981(9) ?
    Au1 Br2 . 2.3981(9) ?
    Au2 Br3 . 2.3753(9) ?
    Au2 Br3 2_666 2.3753(9) ?
    Pt1 N2 . 1.944(5) ?
    Pt1 N3 . 2.015(5) ?
    Pt1 N1 . 2.018(5) ?
    Pt1 Br1 . 2.4320(7) ?
    S1 O1 . 1.497(7) ?
    S1 C16 . 1.757(8) ?
    S1 C17 . 1.782(9) ?
    N1 C1 . 1.338(8) ?
    N1 C5 . 1.369(7) ?
    N3 C15 . 1.348(7) ?
    N3 C11 . 1.366(8) ?
    N2 C6 . 1.342(7) ?
    N2 C10 . 1.345(8) ?
    C1 C2 . 1.382(10) ?
    C1 H1A . 0.9400 ?
    C2 C3 . 1.379(10) ?
    C2 H2A . 0.9400 ?
    C3 C4 . 1.385(9) ?
    C3 H3A . 0.9400 ?
    C4 C5 . 1.380(9) ?
    C4 H4A . 0.9400 ?
    C5 C6 . 1.471(9) ?
    C6 C7 . 1.375(9) ?
    C7 C8 . 1.381(9) ?
    C7 H7A . 0.9400 ?
    C8 C9 . 1.383(9) ?
    C8 H8A . 0.9400 ?
    C9 C10 . 1.385(8) ?
    C9 H9A . 0.9400 ?
    C10 C11 . 1.468(8) ?
    C11 C12 . 1.376(9) ?
    C12 C13 . 1.365(9) ?
    C12 H12A . 0.9400 ?
    C13 C14 . 1.376(10) ?
    C13 H13A . 0.9400 ?
    C14 C15 . 1.376(9) ?
    C14 H14A . 0.9400 ?
    C15 H15A . 0.9400 ?
    C16 H16A . 0.9700 ?
    C16 H16B . 0.9700 ?
    C16 H16C . 0.9700 ?
    C17 H17A . 0.9700 ?
    C17 H17B . 0.9700 ?
    C17 H17C . 0.9700 ?
loop_
    _geom_angle_atom_site_label_1
    _geom_angle_atom_site_label_2
    _geom_angle_atom_site_label_3
    _geom_angle_site_symmetry_1
    _geom_angle_site_symmetry_3
    _geom_angle
    _geom_angle_publ_flag
    Br2 Au1 Br2 2_767 . 180.0 ?
    Br3 Au2 Br3 . 2_666 180.0000(10)
                                   ?
    N2 Pt1 N3 . . 80.7(2) ?
    N2 Pt1 N1 . . 80.8(2) ?
    N3 Pt1 N1 . . 161.5(2) ?
    N2 Pt1 Br1 . . 179.63(16) ?
    N3 Pt1 Br1 . . 98.95(14) ?
    N1 Pt1 Br1 . . 99.58(14) ?
    O1 S1 C16 . . 107.0(4) ?
    O1 S1 C17 . . 106.8(4) ?
    C16 S1 C17 . . 97.3(4) ?
    C1 N1 C5 . . 118.9(5) ?
    C1 N1 Pt1 . . 127.8(4) ?
    C5 N1 Pt1 . . 113.3(4) ?
    C15 N3 C11 . . 119.1(5) ?
    C15 N3 Pt1 . . 127.2(4) ?
    C11 N3 Pt1 . . 113.6(4) ?
    C6 N2 C10 . . 123.9(5) ?
    C6 N2 Pt1 . . 118.2(4) ?
    C10 N2 Pt1 . . 117.9(4) ?
    N1 C1 C2 . . 121.7(6) ?
    N1 C1 H1A . . 119.2 ?
    C2 C1 H1A . . 119.2 ?
    C3 C2 C1 . . 119.7(6) ?
    C3 C2 H2A . . 120.1 ?
    C1 C2 H2A . . 120.1 ?
    C2 C3 C4 . . 119.2(6) ?
    C2 C3 H3A . . 120.4 ?
    C4 C3 H3A . . 120.4 ?
    C5 C4 C3 . . 118.9(6) ?
    C5 C4 H4A . . 120.5 ?
    C3 C4 H4A . . 120.5 ?
    N1 C5 C4 . . 121.6(6) ?
    N1 C5 C6 . . 115.0(5) ?
    C4 C5 C6 . . 123.4(6) ?
    N2 C6 C7 . . 119.0(6) ?
    N2 C6 C5 . . 112.7(5) ?
    C7 C6 C5 . . 128.3(6) ?
    C6 C7 C8 . . 118.6(6) ?
    C6 C7 H7A . . 120.7 ?
    C8 C7 H7A . . 120.7 ?
    C7 C8 C9 . . 121.5(6) ?
    C7 C8 H8A . . 119.2 ?
    C9 C8 H8A . . 119.2 ?
    C8 C9 C10 . . 118.2(6) ?
    C8 C9 H9A . . 120.9 ?
    C10 C9 H9A . . 120.9 ?
    N2 C10 C9 . . 118.9(5) ?
    N2 C10 C11 . . 113.0(5) ?
    C9 C10 C11 . . 128.2(6) ?
    N3 C11 C12 . . 120.8(6) ?
    N3 C11 C10 . . 114.7(5) ?
    C12 C11 C10 . . 124.4(6) ?
    C13 C12 C11 . . 120.3(7) ?
    C13 C12 H12A . . 119.8 ?
    C11 C12 H12A . . 119.8 ?
    C12 C13 C14 . . 118.4(6) ?
    C12 C13 H13A . . 120.8 ?
    C14 C13 H13A . . 120.8 ?
    C13 C14 C15 . . 120.6(6) ?
    C13 C14 H14A . . 119.7 ?
    C15 C14 H14A . . 119.7 ?
    N3 C15 C14 . . 120.7(6) ?
    N3 C15 H15A . . 119.7 ?
    C14 C15 H15A . . 119.7 ?
    S1 C16 H16A . . 109.5 ?
    S1 C16 H16B . . 109.5 ?
    H16A C16 H16B . . 109.5 ?
    S1 C16 H16C . . 109.5 ?
    H16A C16 H16C . . 109.5 ?
    H16B C16 H16C . . 109.5 ?
    S1 C17 H17A . . 109.5 ?
    S1 C17 H17B . . 109.5 ?
    H17A C17 H17B . . 109.5 ?
    S1 C17 H17C . . 109.5 ?
    H17A C17 H17C . . 109.5 ?
    H17B C17 H17C . . 109.5 ?
data_global
_journal_date_recd_electronic     2009-08-18
_journal_date_accepted     2009-08-20
_journal_name_full     'Acta Crystallographica, Section E'
_journal_year     2009
_journal_volume     65
_journal_issue      9
_journal_page_first     m1135
_journal_page_last     m1135
_journal_paper_category     QM
_journal_coeditor_code     CV2602
_publ_contact_author_name     'Dr. Linda H. Doerrer'
_publ_contact_author_address
;Chemistry Department
Boston University
590 Commonwealth Ave.
Boston, Massachusetts 02215
;
_publ_contact_author_email     doerrer@bu.edu
_publ_section_title
;
Bromido(2,2':6',2''-terpyridine)platinum(II) dibromidoaurate(I) dimethyl
sulfoxide solvate
;
loop_
    _publ_author_name
    _publ_author_footnote
    _publ_author_address
    'Kahn, Michael I.' .
;
Chemistry Department
Boston University
590 Commonwealth Ave.
Boston, Massachusetts 02215
USA
;
    'Golen, James A.' .
;
Department of Chemistry and Biochemistry
University of Massachusetts--Dartmouth
North Dartmouth, Massachusetts 02747
USA
;
    'Rheingold, Arnold L.' .
;
Department of Chemistry and Biochemistry
University of California--San Diego
9500 Gilman Drive, MC 0358
La Jolla, California 92093
USA
;
    'Doerrer, Linda H.' .
;
Chemistry Department
Boston University
590 Commonwealth Ave.
Boston, Massachusetts 02215
USA
;
_publ_section_synopsis     .
