# Supplementary material for: Bromido(2,2′:6′,2′′-terpyridine)platinum(II) dibromidoaurate(I) dimethyl sulfoxide solvate
Source: Acta Crystallogr Sect E Struct Rep Online. 2009 Aug 26;65(Pt 9):m1135. doi: 10.1107/S1600536809033248 (PMC2970032; doi:10.1107/S1600536809033248)
Supplement: Supplementary file 2 [file e-65-m1135-Isup2.hkl]

# 
# h,k,l, Fc-squared, Fo-squared, sigma(Fo-squared) and status flag 
# 
data_I
_shelx_title ' lhd78 in P-1' 
_shelx_refln_list_code          4 
_shelx_F_calc_maximum      531.09 
_exptl_crystal_F_000       852.00 
_reflns_d_resolution_high  0.7523 
 
loop_ 
 _symmetry_equiv_pos_as_xyz 
 'x, y, z' 
 '-x, -y, -z' 
 
_cell_length_a     8.1463 
_cell_length_b    10.0930 
_cell_length_c    13.9624 
_cell_angle_alpha  81.905 
_cell_angle_beta   87.675 
_cell_angle_gamma  68.532 
 
_shelx_F_squared_multiplier     1.000 
 
loop_ 
 _refln_index_h 
 _refln_index_k 
 _refln_index_l 
 _refln_F_squared_calc 
 _refln_F_squared_meas 
 _refln_F_squared_sigma 
 _refln_observed_status 
   1   0   0    28766.80    32460.07    795.21 o 
   2   0   0    30697.14    35067.74    858.31 o 
   3   0   0    35297.16    36729.34    680.35 o 
   4   0   0   108382.01   103702.30   5191.69 o 
   5   0   0    15787.70    17604.55    345.61 o 
   6   0   0    20519.93    21547.23    444.08 o 
   7   0   0     4928.18     5385.22    227.13 o 
   8   0   0    19099.54    21052.63    561.77 o 
   9   0   0     3819.49     3771.01    147.30 o 
  10   0   0     2452.92     2561.08    126.67 o 
  -9   1   0      404.86      286.10     43.92 o 
  -8   1   0     2421.51     2263.33     97.31 o 
  -7   1   0      795.59      762.70     50.96 o 
  -6   1   0    15906.41    16440.79    333.03 o 
  -5   1   0     1287.22     1185.66     77.90 o 
  -4   1   0     5059.65     5416.08    118.53 o 
  -3   1   0     1469.84     1632.15     43.00 o 
  -2   1   0    40308.46    40078.94    690.57 o 
  -1   1   0        5.96       48.76      6.90 o 
   0   1   0     4040.49     4862.03    124.24 o 
   1   1   0     6265.98     6581.78    130.92 o 
   2   1   0    17445.56    18128.96    319.33 o 
   3   1   0     4237.17     4695.61     95.06 o 
   4   1   0     6574.50     7045.27    139.93 o 
   5   1   0     1187.31     1246.18     46.75 o 
   6   1   0       19.22       39.87     18.13 o 
   7   1   0     1736.79     1765.37     66.76 o 
   8   1   0        4.14       91.97     37.25 o 
   9   1   0      619.17      542.60     56.30 o 
  10   1   0       61.73      -14.07     33.25 o 
  -9   2   0       25.31       32.76     47.56 o 
  -7   2   0     1603.32     1579.75     73.77 o 
  -6   2   0      278.95      251.40     29.85 o 
  -5   2   0       24.24       54.11     16.02 o 
  -4   2   0     2880.83     3193.61     78.23 o 
  -3   2   0     6660.95     7059.22    148.92 o 
  -2   2   0    11443.99    12946.23    185.54 o 
  -1   2   0    11476.94    12609.75    357.17 o 
   0   2   0      493.51      578.52     16.82 o 
   1   2   0    15099.56    16134.43    364.85 o 
   2   2   0    35442.70    37240.57    646.81 o 
   3   2   0     8124.39     9299.16    176.48 o 
   4   2   0     3739.15     3744.04     85.10 o 
   5   2   0     4695.38     5145.90    136.13 o 
   6   2   0     6945.12     7683.14    178.36 o 
   7   2   0     4238.40     4138.30    113.48 o 
   8   2   0     1849.28     1687.70     70.84 o 
   9   2   0      112.45      114.51     32.54 o 
  10   2   0     2261.83     2120.65    115.51 o 
  -8   3   0     6477.24     5946.50    271.30 o 
  -7   3   0     8961.71     8382.37    327.11 o 
  -6   3   0    13110.17    13008.33    495.64 o 
  -5   3   0     5744.38     6301.31    186.97 o 
  -4   3   0    28999.36    32786.09    504.28 o 
  -3   3   0    30685.48    33434.26    556.78 o 
  -2   3   0    53060.16    55719.80   1021.02 o 
  -1   3   0     8301.70     9547.01    153.52 o 
   0   3   0    53090.87    54610.67    937.91 o 
   1   3   0    43678.46    49711.35    857.35 o 
   2   3   0    85192.91    81145.55   1393.65 o 
   3   3   0    14735.44    17236.86    386.56 o 
   4   3   0    41654.77    42512.50    834.40 o 
   5   3   0    14035.12    14355.43    356.11 o 
   6   3   0    27091.62    28152.96    700.69 o 
   7   3   0     1775.12     1843.34     68.82 o 
   8   3   0    12863.39    12975.42    282.79 o 
   9   3   0     3833.55     4024.76    124.20 o 
  -8   4   0      847.09      707.85     93.91 o 
  -7   4   0      723.23      623.89     80.56 o 
  -6   4   0     4462.86     4340.06    210.39 o 
  -5   4   0      647.28      685.11     41.41 o 
  -4   4   0     1553.33     1643.74     51.43 o 
  -3   4   0      803.76      908.17     62.03 o 
  -2   4   0    14586.31    16008.84    325.46 o 
  -1   4   0     3910.35     4173.28     76.78 o 
   0   4   0     1476.30     1752.98     61.82 o 
   1   4   0        5.01        7.30      6.05 o 
   2   4   0     5457.35     5562.41    116.24 o 
   3   4   0    12527.02    12628.34    240.83 o 
   4   4   0      433.86      434.67     26.99 o 
   5   4   0     2693.91     2952.00     80.39 o 
   6   4   0     2803.39     2826.52     80.63 o 
   7   4   0     6388.20     6083.18    383.41 o 
   8   4   0     1872.97     1829.67     72.00 o 
   9   4   0     1567.46     1553.46     84.08 o 
  10   4   0        1.65        1.21     34.46 o 
  -7   5   0      703.99      479.99    104.35 o 
  -6   5   0      614.97      522.01     60.90 o 
  -5   5   0     1035.99      833.31    114.54 o 
  -4   5   0      567.55      514.56     43.29 o 
  -3   5   0     5139.96     5620.20    122.53 o 
  -2   5   0      687.72      693.72     56.30 o 
  -1   5   0     1964.12     2208.25     53.79 o 
   0   5   0     3862.66     3958.99     63.47 o 
   1   5   0     3320.62     3150.66     61.30 o 
   2   5   0        2.77        2.52     10.08 o 
   3   5   0     6420.21     7038.02    161.86 o 
   4   5   0     4532.07     4731.41    112.13 o 
   5   5   0     1085.27     1162.13     48.04 o 
   6   5   0      114.84      102.10     22.30 o 
   7   5   0      106.21      122.52     27.66 o 
   8   5   0     2212.31     2126.29    140.87 o 
   9   5   0      523.39      488.41     55.08 o 
  10   5   0      243.80      220.95     39.53 o 
  -7   6   0     1754.93     1375.91    160.40 o 
  -6   6   0     4529.14     4122.15    275.42 o 
  -5   6   0     1553.07     1290.25    137.59 o 
  -4   6   0    10569.43    11116.48    464.46 o 
  -3   6   0     8304.76     9104.54    403.07 o 
  -2   6   0     7825.81     8496.18    232.96 o 
  -1   6   0     2616.70     3119.89     80.71 o 
   0   6   0    33765.17    35242.31    624.80 o 
   1   6   0     8050.63     8454.61    140.26 o 
   2   6   0    11144.81    11863.39    229.58 o 
   3   6   0     2843.55     3181.48     84.79 o 
   4   6   0    25216.63    29124.95    533.13 o 
   5   6   0    10520.38    11422.12    236.36 o 
   6   6   0     8496.79     8819.92    264.50 o 
   7   6   0      424.00      420.13     43.80 o 
   8   6   0     9091.67     8954.58    287.80 o 
   9   6   0     3443.77     3219.19    148.27 o 
  10   6   0     1882.88     1820.71    115.75 o 
  -6   7   0     1123.65     1077.19    144.63 o 
  -5   7   0      321.65      321.29     90.51 o 
  -4   7   0       88.37      152.88     69.89 o 
  -3   7   0     1153.84     1143.92     57.03 o 
  -2   7   0     2742.68     2859.20     80.81 o 
  -1   7   0      129.28      106.36     24.15 o 
   0   7   0       90.64       71.09     25.24 o 
   1   7   0     7397.96     7749.54    298.36 o 
   2   7   0      713.72      667.49     35.17 o 
   3   7   0      276.78      270.02     27.03 o 
   4   7   0       90.91       97.21     22.65 o 
   5   7   0    12420.92    13784.39    281.90 o 
   6   7   0       19.10       12.97     19.53 o 
   7   7   0     1187.29     1104.94    106.65 o 
   8   7   0      534.11      448.93     62.36 o 
   9   7   0     2960.56     2849.37    140.26 o 
  10   7   0       34.50       44.65     45.62 o 
  -5   8   0     1104.71     1072.58     95.61 o 
  -4   8   0       11.66       33.73     35.91 o 
  -3   8   0     3529.92     3470.11    160.40 o 
  -2   8   0      907.22      881.54     43.99 o 
  -1   8   0     3409.99     3704.11     99.93 o 
   0   8   0      359.40      374.44     30.90 o 
   1   8   0     6492.46     7160.07    221.80 o 
   2   8   0      104.89      113.81     32.27 o 
   3   8   0     2569.13     2824.13    123.76 o 
   4   8   0      227.64      286.68     49.62 o 
   5   8   0     6674.01     7447.65    212.33 o 
   6   8   0       35.27       47.58     33.97 o 
   7   8   0      106.84      104.96     28.75 o 
   8   8   0      371.46      338.52     55.81 o 
   9   8   0     1745.09     1713.94    111.38 o 
  10   8   0      141.62      191.22     57.51 o 
  -4   9   0     1017.28      983.52     94.64 o 
  -3   9   0     2345.53     2299.98    134.68 o 
  -2   9   0     6489.65     7121.37    165.91 o 
  -1   9   0      149.95      194.15     29.43 o 
   0   9   0     5358.29     5456.00    154.58 o 
   1   9   0     4222.42     4227.95    152.88 o 
   2   9   0    12766.16    13841.61    399.18 o 
   3   9   0      467.74      465.92     56.06 o 
   4   9   0     5103.05     5266.07    194.37 o 
   5   9   0     6018.17     6778.60    239.27 o 
   6   9   0    14144.52    16045.29    332.26 o 
   7   9   0      375.36      298.22     41.24 o 
   8   9   0     4302.66     4830.00    203.11 o 
   9   9   0     3661.21     3914.43    184.18 o 
  -3  10   0      112.26       97.07     46.35 o 
  -2  10   0      212.59      195.10     51.44 o 
  -1  10   0       23.27       12.38     23.02 o 
   0  10   0      250.63      197.77     38.10 o 
   1  10   0      985.04      926.01     73.04 o 
   2  10   0      183.78      172.53     41.74 o 
   3  10   0      593.13      559.10     60.67 o 
   4  10   0       23.75       -3.15     31.30 o 
   5  10   0     2017.10     2127.20    121.82 o 
   6  10   0       18.40       23.30     40.77 o 
   7  10   0     1015.29     1083.98     91.73 o 
   8  10   0      398.09      459.83     49.19 o 
   9  10   0     1230.10     1234.44    104.83 o 
  -1  11   0     1510.29     1810.04     97.31 o 
   0  11   0        2.91       11.16     34.94 o 
   1  11   0      908.55     1017.98     77.65 o 
   2  11   0      672.10      661.50     67.70 o 
   3  11   0     2057.17     2185.44    122.79 o 
   4  11   0      528.59      530.22     67.95 o 
   5  11   0      148.66      164.04     51.44 o 
   6  11   0      151.83      198.26     57.03 o 
   7  11   0      350.94      336.82     64.79 o 
   0  12   0     1841.10     1997.37    114.05 o 
   1  12   0     1492.24     1608.14    103.62 o 
   2  12   0     5216.63     5888.51    226.41 o 
   3  12   0     1905.33     2150.01    124.00 o 
   4  12   0     3243.04     3718.84    173.99 o 
   5  12   0     2060.07     2163.36    135.16 o 
   6  12   0     5558.96     6277.50    251.64 o 
   7  12   0     1549.84     1646.97    122.06 o 
  -7 -12   1     3559.61     3695.79    192.19 o 
  -6 -12   1     3461.19     3936.51    197.29 o 
  -5 -12   1     7666.51     8657.80    313.52 o 
  -4 -12   1     1523.33     1687.98    115.75 o 
  -3 -12   1     4823.97     5246.17    214.52 o 
  -2 -12   1     4321.33     4950.36    207.72 o 
  -1 -12   1     5932.30     6562.39    243.39 o 
   0 -12   1     1176.14     1194.15     90.76 o 
  -8 -11   1       48.45       71.34     52.66 o 
  -7 -11   1      964.63      948.33     95.12 o 
  -6 -11   1       93.13       91.24     50.72 o 
  -5 -11   1      113.10      143.41     52.17 o 
  -4 -11   1       52.04       29.12     36.40 o 
  -3 -11   1      374.54      376.62     63.34 o 
  -2 -11   1     1162.36     1192.94     89.06 o 
  -1 -11   1        3.03       10.92     32.76 o 
   0 -11   1      174.34      144.63     40.28 o 
   1 -11   1       18.46        3.82     38.34 o 
  -9 -10   1      160.23      104.83     58.72 o 
  -8 -10   1     1008.43     1167.46     96.34 o 
  -7 -10   1      455.75      407.68     69.16 o 
  -6 -10   1      486.15      438.25     70.13 o 
  -5 -10   1       24.72       50.96     39.31 o 
  -4 -10   1      698.22      777.98     75.95 o 
  -3 -10   1     2341.88     2420.58    124.24 o 
  -2 -10   1        1.49      -16.02     29.61 o 
  -1 -10   1       14.21       41.74     33.73 o 
   0 -10   1      114.23      124.22     28.39 o 
   1 -10   1     1866.78     1932.23     77.20 o 
   2 -10   1       19.95       10.26     20.27 o 
   3 -10   1       31.05       -3.15     37.13 o 
  -9  -9   1     8764.57     9563.66    337.79 o 
  -8  -9   1     3849.69     4245.18    190.01 o 
  -7  -9   1     6061.59     6637.41    352.11 o 
  -6  -9   1     2485.38     2645.22     97.70 o 
  -5  -9   1    17272.64    19011.09    542.84 o 
  -4  -9   1     6080.74     6485.70    233.93 o 
  -3  -9   1     7505.57     8238.23    270.81 o 
  -2  -9   1     2579.22     2400.93    111.63 o 
  -1  -9   1    15186.02    15638.16    313.38 o 
   0  -9   1     4427.25     4719.54    124.02 o 
   1  -9   1     4627.94     4669.21    127.16 o 
   2  -9   1     1562.39     1389.36     59.49 o 
   3  -9   1     4621.02     4559.43    204.08 o 
   4  -9   1     1225.52     1227.88    104.59 o 
 -10  -8   1       27.13       68.67     46.83 o 
  -9  -8   1      201.51      195.10     50.72 o 
  -8  -8   1        5.30       18.69     34.46 o 
  -7  -8   1     1453.77     1451.76     69.40 o 
  -6  -8   1     1244.52     1349.00     75.47 o 
  -5  -8   1       40.48       30.54     22.04 o 
  -4  -8   1       52.21       79.73     24.39 o 
  -3  -8   1      385.95      343.61     46.35 o 
  -2  -8   1     7936.39     8911.38    271.06 o 
  -1  -8   1        6.29        2.60     16.82 o 
   0  -8   1     1019.32     1032.43     48.51 o 
   1  -8   1      613.12      544.49     36.90 o 
   2  -8   1     5105.05     5136.63    183.21 o 
   3  -8   1      371.45      352.23     32.45 o 
 -10  -7   1      443.17      421.27     66.25 o 
  -9  -7   1       41.11       55.57     39.80 o 
  -8  -7   1     4568.97     4717.40    187.58 o 
  -7  -7   1      906.72      976.61     54.66 o 
  -6  -7   1      856.26      983.40     53.19 o 
  -5  -7   1      344.53      375.37     50.35 o 
  -4  -7   1    13211.78    14678.89    295.02 o 
  -3  -7   1      283.99      339.42     30.76 o 
  -2  -7   1      148.23      109.82     32.40 o 
  -1  -7   1      777.30      797.44     40.04 o 
   0  -7   1     6813.80     7341.09    160.38 o 
   1  -7   1      331.64      410.10     39.55 o 
   2  -7   1       57.74       29.12     20.87 o 
   3  -7   1      944.60      978.67     57.03 o 
   4  -7   1      798.30      932.56    130.31 o 
   5  -7   1       98.45       94.64     69.89 o 
   6  -7   1      197.70      170.59     89.54 o 
 -10  -6   1     1112.66      971.39     86.63 o 
  -9  -6   1     5799.11     6019.54    226.41 o 
  -8  -6   1     3798.91     3768.83    157.73 o 
  -7  -6   1    10528.36    11178.60    339.49 o 
  -6  -6   1     1444.86     1500.77     62.12 o 
  -5  -6   1    27667.21    30487.07    560.84 o 
  -4  -6   1     6105.33     6130.73    141.61 o 
  -3  -6   1    11444.35    13375.03    264.41 o 
  -2  -6   1     3297.07     3242.66     84.59 o 
  -1  -6   1    32128.99    34922.52    506.89 o 
   0  -6   1     1451.18     1487.59    120.24 o 
   1  -6   1    12485.27    13340.99    357.45 o 
   2  -6   1     3252.14     3155.86    110.41 o 
   3  -6   1    14289.74    16184.93    435.58 o 
   4  -6   1     1386.37     1449.16     67.93 o 
   5  -6   1     2340.26     2243.19    194.37 o 
   6  -6   1      901.60      774.83    124.00 o 
 -10  -5   1        0.91        8.65     27.03 o 
  -9  -5   1       72.38       60.84     32.27 o 
  -8  -5   1     1976.30     1651.35     69.37 o 
  -7  -5   1     3160.26     3073.35    130.80 o 
  -6  -5   1      421.57      457.67     36.40 o 
  -5  -5   1     1835.88     1810.06     62.20 o 
  -4  -5   1    11137.56    12854.97    254.63 o 
  -3  -5   1    10983.06    11929.38    234.46 o 
  -2  -5   1     8427.10     9006.16    181.03 o 
  -1  -5   1     5707.98     6119.62    104.45 o 
   0  -5   1     9401.06    10232.14    195.43 o 
   1  -5   1     1300.46     1243.90     56.78 o 
   2  -5   1     7238.72     8163.39    192.62 o 
   3  -5   1     3976.67     4415.77    171.93 o 
   4  -5   1     7033.60     7277.84    262.20 o 
   5  -5   1      426.52      395.06     99.49 o 
 -10  -4   1     2610.82     2756.54    104.87 o 
  -9  -4   1      138.15      110.96     29.54 o 
  -8  -4   1     2785.28     2588.73    301.51 o 
  -7  -4   1      787.58      871.65     64.06 o 
  -6  -4   1     6536.24     5592.94    183.45 o 
  -5  -4   1      162.61      201.14     22.82 o 
  -4  -4   1    13617.89    14069.03    614.06 o 
  -3  -4   1        6.90       -2.06     11.28 o 
  -2  -4   1     3091.28     3156.37    103.38 o 
  -1  -4   1       62.68       73.73      9.58 o 
   0  -4   1    10898.97    10983.41    203.49 o 
   1  -4   1     1062.38     1133.96     44.52 o 
   2  -4   1      283.63      301.84     31.44 o 
   3  -4   1     1119.03     1098.79     72.80 o 
   4  -4   1      911.22      947.80     79.23 o 
   5  -4   1     1534.61     1721.71     72.46 o 
   6  -4   1       87.45      214.03     60.67 o 
   7  -4   1      759.28      663.45     87.12 o 
   8  -4   1       14.36       -0.73     41.98 o 
 -10  -3   1      236.53      199.74     38.05 o 
  -9  -3   1     4645.94     4652.00    246.67 o 
  -8  -3   1     6516.33     6430.42    356.23 o 
  -7  -3   1     7678.46     7666.75    236.84 o 
  -6  -3   1       26.89       12.86     22.57 o 
  -5  -3   1    23433.57    24974.22    455.85 o 
  -4  -3   1    30714.23    32241.32    574.22 o 
  -3  -3   1    26241.00    26232.49    468.27 o 
  -2  -3   1       23.00       12.13     17.23 o 
  -1  -3   1    40904.88    41509.57    585.47 o 
   0  -3   1    38890.95    37489.61    913.03 o 
   1  -3   1    37418.38    38998.94   1117.71 o 
   2  -3   1      122.58      135.60     20.73 o 
   3  -3   1    24826.41    27800.49    678.98 o 
   4  -3   1    24919.20    28170.90    521.02 o 
   5  -3   1    13937.95    15088.74    310.09 o 
   6  -3   1      568.26      551.05     62.36 o 
   7  -3   1     9490.27     8962.73    217.91 o 
   8  -3   1     3931.47     3787.76    205.05 o 
 -10  -2   1      792.78      854.67     99.98 o 
  -9  -2   1      941.50      868.43     55.73 o 
  -8  -2   1     1048.46      957.87     64.55 o 
  -7  -2   1     2475.52     2415.93    117.09 o 
  -6  -2   1      198.13      220.83     31.55 o 
  -5  -2   1     1166.63     1178.90     58.48 o 
  -4  -2   1     3064.59     2957.52     71.81 o 
  -3  -2   1     1793.67     1754.30     46.76 o 
  -2  -2   1     5841.17     5663.60    111.62 o 
  -1  -2   1    14388.52    15363.30    221.19 o 
   0  -2   1     4150.35     4206.24    108.84 o 
   1  -2   1      858.18      729.21     41.74 o 
   2  -2   1     2077.42     2238.86     57.02 o 
   3  -2   1     1256.53     1484.48     46.35 o 
   4  -2   1     5240.19     5975.61    129.33 o 
   5  -2   1      112.54       88.33     20.87 o 
   6  -2   1     2423.51     2388.55     91.48 o 
   7  -2   1       95.84       86.16     22.67 o 
   8  -2   1      356.04      316.67     35.72 o 
 -10  -1   1     1598.08     1630.95     96.58 o 
  -9  -1   1        0.57        6.08     25.06 o 
  -8  -1   1     4677.38     4498.08    127.16 o 
  -7  -1   1     2257.09     2335.62     78.21 o 
  -6  -1   1     2196.80     2345.13     73.36 o 
  -5  -1   1     4409.81     4561.86    142.20 o 
  -4  -1   1    19011.18    19790.39    354.33 o 
  -3  -1   1     1067.78     1137.10     32.51 o 
  -2  -1   1     2233.85     2627.13     46.57 o 
  -1  -1   1     4756.02     4606.14     70.89 o 
   0  -1   1     9230.89     8208.19    151.10 o 
   1  -1   1     1106.36     1062.92     28.57 o 
   2  -1   1        1.12       34.22      9.22 o 
   3  -1   1    29758.14    28708.20    515.04 o 
   4  -1   1     1225.67     1205.07     49.99 o 
   5  -1   1       99.99      119.15     21.11 o 
   6  -1   1     4399.55     4411.16    140.75 o 
   7  -1   1     8597.39     8856.54    258.92 o 
   8  -1   1       26.90       44.65     26.94 o 
   9  -1   1      564.50      543.08     52.66 o 
 -10   0   1      909.55      902.23     72.31 o 
  -9   0   1     2023.01     1983.06     98.76 o 
  -8   0   1     4484.35     4675.22    129.55 o 
  -7   0   1    19576.46    20371.73    624.38 o 
  -6   0   1     3052.15     3173.83     89.79 o 
  -5   0   1    23217.30    24562.73    472.05 o 
  -4   0   1    15722.37    18305.18    463.73 o 
  -3   0   1    71222.90    72178.23   1747.67 o 
  -2   0   1    37028.40    39216.75    683.76 o 
  -1   0   1    76465.38    68322.53   1660.80 o 
   0   0   1    37188.70    23284.92    411.04 o 
   1   0   1   116494.52    77842.02   1742.09 o 
   2   0   1    38352.52    36739.95    901.01 o 
   3   0   1    42586.52    42048.98    619.48 o 
   4   0   1    22814.64    24824.01    404.75 o 
   5   0   1    45871.72    48369.66   1379.06 o 
   6   0   1    10993.61    12336.60    337.06 o 
   7   0   1    14660.68    16030.44    433.40 o 
   8   0   1     7811.61     7743.44    238.30 o 
   9   0   1     7492.24     7621.86    248.25 o 
  10   0   1     2750.76     2558.17    125.22 o 
  -8   1   1       34.99       17.71     24.02 o 
  -7   1   1     5451.79     5784.40    240.24 o 
  -6   1   1     3534.98     3505.19    137.59 o 
  -5   1   1     1387.06     1477.62     36.62 o 
  -4   1   1      343.89      408.81     35.77 o 
  -3   1   1    27328.54    30483.64    755.42 o 
  -2   1   1     1527.91     1650.37     30.13 o 
   0   1   1     4351.21     4721.32     81.85 o 
   1   1   1    11225.22    10829.40    191.67 o 
   2   1   1     9003.86     9597.90    379.49 o 
   3   1   1     3365.53     3449.55     82.38 o 
   4   1   1     6823.13     6939.44    119.39 o 
   5   1   1    14339.48    14651.99    234.71 o 
   6   1   1       27.54       53.06     19.89 o 
   8   1   1     1773.84     1815.86     92.21 o 
   9   1   1      446.43      372.98     51.44 o 
  10   1   1       66.43       34.46     33.49 o 
  -7   2   1      137.53      157.49     25.97 o 
  -6   2   1     4718.00     4870.13    119.24 o 
  -5   2   1      796.48      785.28     35.90 o 
  -4   2   1       20.80       56.60     24.15 o 
  -3   2   1     3188.62     3600.34     59.48 o 
  -2   2   1     9195.94     9956.57    173.97 o 
  -1   2   1    16419.92    17620.10    288.77 o 
   0   2   1      834.15     1002.66     20.72 o 
   1   2   1     8493.64    10270.78    185.57 o 
   2   2   1    11133.62    11792.92    150.02 o 
   3   2   1    26604.67    28357.25    424.64 o 
   4   2   1     1272.15     1319.00     36.35 o 
   5   2   1     5503.05     5485.10    102.10 o 
   6   2   1      130.38      114.42     30.94 o 
   7   2   1    11474.17    12237.60    264.53 o 
   9   2   1     2718.95     2544.10    122.06 o 
  10   2   1      152.01      118.91     43.44 o 
  -8   3   1     3886.60     3650.89    202.14 o 
  -7   3   1    13032.38    12266.71    435.58 o 
  -6   3   1     2778.56     2941.58    158.22 o 
  -5   3   1    25718.78    27775.46    549.88 o 
  -4   3   1    21140.04    24545.39    385.96 o 
  -3   3   1    56796.20    61039.60    656.12 o 
  -2   3   1    13944.25    15787.26    257.75 o 
  -1   3   1    69448.77    72731.81    932.05 o 
   0   3   1    45667.29    46977.37    806.90 o 
   1   3   1   282051.88   240612.88   4199.24 o 
   2   3   1     9756.98    12510.60    232.33 o 
   3   3   1    54232.05    56207.09    764.65 o 
   4   3   1    45317.08    47371.35   1195.46 o 
   5   3   1    66551.84    65231.15   1254.11 o 
   6   3   1     5949.55     6484.86    152.61 o 
   7   3   1    22042.28    21878.60    439.10 o 
   8   3   1     8825.13     8507.51    202.12 o 
  10   3   1     1854.88     1719.28    107.02 o 
  -8   4   1       90.61      107.50     57.51 o 
  -7   4   1     1499.75     1272.05    112.84 o 
  -6   4   1     3696.93     3072.14    167.68 o 
  -5   4   1    15897.77    16297.37    527.80 o 
  -4   4   1       29.01       47.22     14.68 o 
  -3   4   1     1914.07     2044.94     63.96 o 
  -2   4   1     1288.27     1335.52     42.01 o 
  -1   4   1    35887.54    40846.27    707.85 o 
   0   4   1      725.53      623.67     38.22 o 
   1   4   1      173.66      167.15     14.06 o 
   2   4   1      158.44      264.05     18.17 o 
   3   4   1    19136.66    20317.01    371.15 o 
   4   4   1     5957.17     6338.22    101.89 o 
   5   4   1      603.06      643.41     65.47 o 
   6   4   1      180.33      197.73     20.85 o 
   7   4   1      672.20      611.85     40.59 o 
   8   4   1     1795.52     1766.80     72.52 o 
   9   4   1      184.45      183.70     45.14 o 
  10   4   1      602.88      525.37     66.73 o 
  -7   5   1        0.51       38.96     32.41 o 
  -6   5   1      432.74      386.24     55.40 o 
  -5   5   1       30.76       55.44     31.64 o 
  -4   5   1      898.66      876.62     53.05 o 
  -3   5   1     1051.05     1085.24     37.55 o 
  -2   5   1      522.18      479.17     20.74 o 
  -1   5   1     5168.26     5549.48     93.76 o 
   0   5   1       35.67       75.24     22.69 o 
   1   5   1      344.00      324.45     33.61 o 
   2   5   1      344.86      308.83     24.87 o 
   3   5   1    16128.30    17459.93    326.11 o 
   4   5   1      250.60      215.85     24.07 o 
   5   5   1      567.07      672.39     29.30 o 
   6   5   1      244.34      257.38     22.93 o 
   7   5   1     6290.85     6430.04    157.95 o 
   8   5   1      273.70      242.63     41.01 o 
   9   5   1      439.76      442.38     57.75 o 
  10   5   1        0.06       -0.73     34.46 o 
  -7   6   1     5713.96     4738.52    290.96 o 
  -6   6   1     5289.25     4726.38    281.01 o 
  -5   6   1     4357.23     4618.88    272.03 o 
  -4   6   1     4254.20     4087.69    234.66 o 
  -3   6   1    28632.39    33160.05    550.66 o 
  -2   6   1    16844.47    18921.55    286.66 o 
  -1   6   1    11826.31    13393.82    207.38 o 
   0   6   1     4214.02     4702.66    147.42 o 
   1   6   1    59185.00    64431.94   1114.47 o 
   2   6   1    20433.87    22988.25    833.31 o 
   3   6   1    20392.79    23194.04    532.77 o 
   4   6   1     6573.82     6983.67    154.33 o 
   5   6   1    37193.53    40279.41    611.36 o 
   6   6   1     8798.81     9149.18    165.18 o 
   7   6   1    10685.96    11430.09    299.45 o 
   8   6   1      751.12      799.58     72.80 o 
   9   6   1    10628.35    10216.92    325.90 o 
  10   6   1     3080.00     3313.35    159.19 o 
  -6   7   1      300.12      296.27     51.44 o 
  -5   7   1     1960.66     1880.78    188.07 o 
  -4   7   1     1171.79      971.14     80.08 o 
  -3   7   1     1947.28     1943.50    107.99 o 
  -2   7   1       29.74       45.12     22.81 o 
  -1   7   1     4761.29     4843.85    113.04 o 
   0   7   1      363.96      383.42     38.10 o 
   1   7   1     1828.60     2235.67     90.76 o 
   2   7   1      158.60      177.21     21.56 o 
   3   7   1      645.90      570.97     33.88 o 
   4   7   1     4007.33     4196.53    108.62 o 
   5   7   1      452.21      484.94     37.01 o 
   6   7   1     2024.35     2094.21     75.39 o 
   7   7   1        6.25       10.78     21.61 o 
   8   7   1     2729.46     2627.33    130.07 o 
   9   7   1      184.80      172.78     50.72 o 
  10   7   1     1047.02      946.15     87.12 o 
  -5   8   1      127.22      167.20     54.36 o 
  -4   8   1      133.02      150.94     46.83 o 
  -3   8   1       32.14       29.12     34.46 o 
  -2   8   1     5543.55     5894.59    136.82 o 
  -1   8   1      235.98      229.00     27.79 o 
   0   8   1       10.67       39.41     17.46 o 
   1   8   1      133.66      120.36     29.61 o 
   2   8   1     9128.87     9489.65    282.22 o 
   3   8   1       12.00       18.93     24.02 o 
   4   8   1      137.33      156.15     26.17 o 
   5   8   1      201.99      203.53     29.36 o 
   6   8   1     3133.20     3300.03    206.51 o 
   7   8   1        9.17       13.95     25.02 o 
   8   8   1        1.49        1.21     37.37 o 
   9   8   1      480.82      559.10     71.83 o 
  10   8   1      653.77      771.92     79.59 o 
  -4   9   1      784.89      809.77     83.23 o 
  -3   9   1     3060.48     3122.37    157.49 o 
  -2   9   1     4100.79     4092.79    181.51 o 
  -1   9   1     6090.42     6403.78    151.25 o 
   0   9   1     1478.91     1693.56     85.90 o 
   1   9   1     9034.28     9627.97    286.34 o 
   2   9   1     3953.60     4095.21    154.82 o 
   3   9   1     7391.97     7963.53    253.34 o 
   4   9   1     2069.62     2129.38    109.44 o 
   5   9   1     8839.72     9088.28    294.35 o 
   6   9   1     3727.22     3882.13    116.15 o 
   7   9   1     5730.22     6333.79    235.38 o 
   8   9   1      965.98      915.33     87.84 o 
   9   9   1     3819.30     3830.95    181.27 o 
  10   9   1     1319.31     1495.30    116.72 o 
  -3  10   1       17.06        1.21     38.10 o 
  -2  10   1       21.09        6.55     40.04 o 
  -1  10   1     1540.13     1643.33     83.72 o 
   0  10   1       32.59       26.69     26.21 o 
   1  10   1      368.55      396.03     51.20 o 
   2  10   1      778.24      769.00     63.82 o 
   3  10   1     1151.37     1235.41     80.32 o 
   4  10   1     1203.50     1133.97     83.96 o 
   5  10   1      593.46      564.92     67.22 o 
   6  10   1     2172.22     2288.81    124.97 o 
   7  10   1       68.11       59.21     43.68 o 
   8  10   1     1207.43     1236.69    101.19 o 
   9  10   1      488.45      472.71     79.84 o 
  -1  11   1      915.45     1008.27     68.43 o 
   0  11   1     2325.77     2341.72    110.90 o 
   1  11   1       67.82       65.52     35.43 o 
   2  11   1     1574.29     1538.25     94.15 o 
   3  11   1      446.78      458.88     60.42 o 
   4  11   1     1721.82     1840.13    108.96 o 
   5  11   1       34.07       15.53     39.07 o 
   6  11   1     1894.12     1640.90    110.17 o 
   7  11   1       52.26       98.04     45.62 o 
   8  11   1      209.70      293.62     64.79 o 
   0  12   1      175.05       98.52     38.58 o 
   1  12   1     3207.57     3595.32    153.61 o 
   2  12   1     1872.89     2094.44    120.60 o 
   3  12   1     2752.97     2951.29    147.54 o 
   4  12   1      358.00      323.23     63.34 o 
   5  12   1     3559.49     3591.20    169.14 o 
   6  12   1     2805.31     2579.53    143.90 o 
   7  12   1     3595.62     4020.96    194.62 o 
   8  12   1      283.89      312.31     71.83 o 
  -7 -12   2     1017.03     1027.44    106.04 o 
  -6 -12   2     4383.14     5086.50    230.05 o 
  -5 -12   2     3933.46     4168.98    196.80 o 
  -4 -12   2     5022.67     5324.31    223.74 o 
  -3 -12   2     2365.62     2197.33    130.31 o 
  -2 -12   2     4604.92     4833.40    207.72 o 
  -1 -12   2     3063.28     3244.19    159.19 o 
  -7 -11   2        9.94      -19.66     42.71 o 
  -6 -11   2       92.89       94.15     53.87 o 
  -5 -11   2      176.55      108.71     49.26 o 
  -4 -11   2      991.04     1171.10     98.76 o 
  -3 -11   2       27.87      107.02     46.11 o 
  -2 -11   2        1.54      -13.35     31.30 o 
  -1 -11   2      193.85      230.53     51.20 o 
   0 -11   2      463.27      478.09     45.75 o 
   1 -11   2       64.87       66.62     30.14 o 
  -9 -10   2      267.70      405.01     72.31 o 
  -8 -10   2      184.22      225.44     58.97 o 
  -7 -10   2      520.13      623.41     76.92 o 
  -6 -10   2     1366.55     1551.11    111.87 o 
  -5 -10   2      130.17       88.09     44.17 o 
  -4 -10   2      221.85      181.76     49.75 o 
  -3 -10   2      300.07      314.49     58.00 o 
  -2 -10   2     2228.12     2371.08    121.33 o 
  -1 -10   2       73.36       62.12     27.35 o 
   0 -10   2      236.70      190.47     48.53 o 
   1 -10   2        2.61        4.35     22.74 o 
   2 -10   2     1580.51     1508.41     69.97 o 
  -9  -9   2     3085.08     3175.27    164.77 o 
  -8  -9   2     8422.90     9097.02    320.56 o 
  -7  -9   2     3057.64     2998.15    109.13 o 
  -6  -9   2    12057.48    13506.89    296.21 o 
  -5  -9   2     7520.50     8072.98    280.04 o 
  -4  -9   2    16070.70    18741.49    537.50 o 
  -3  -9   2     3827.40     3691.42    152.88 o 
  -2  -9   2    17521.88    18531.59    513.48 o 
  -1  -9   2    10307.21    10015.23    223.86 o 
   0  -9   2    12113.70    12302.59    259.79 o 
   1  -9   2     2367.32     2234.12     99.37 o 
   2  -9   2     8465.59     8302.40    533.26 o 
   3  -9   2     4911.91     4877.32    216.46 o 
   4  -9   2     3198.13     2960.27    168.89 o 
  -9  -8   2      207.90      210.39     53.14 o 
  -8  -8   2     2646.93     2809.33    148.75 o 
  -7  -8   2      895.12      902.84     58.08 o 
  -6  -8   2     2309.48     2512.12     92.10 o 
  -5  -8   2     1015.52     1135.56     84.57 o 
  -4  -8   2     1447.56     1480.97     64.50 o 
  -3  -8   2      377.54      374.19     48.78 o 
  -2  -8   2     1092.63     1088.84     70.86 o 
  -1  -8   2     6951.15     6877.00    163.43 o 
   0  -8   2      143.57      137.41     25.20 o 
   1  -8   2       43.02        9.39     31.06 o 
   2  -8   2       28.92       56.78     27.18 o 
   3  -8   2     2603.28     2642.62    112.60 o 
 -10  -7   2        0.22      -25.97     40.28 o 
  -9  -7   2      804.15      743.77     77.41 o 
  -8  -7   2      111.18       98.04     39.31 o 
  -7  -7   2     1942.77     1910.12     75.43 o 
  -6  -7   2      295.33      277.33     34.34 o 
  -5  -7   2     2412.74     2556.89     84.74 o 
  -4  -7   2      611.32      627.56     64.79 o 
  -3  -7   2     1627.66     1662.40     61.51 o 
  -2  -7   2     2380.53     2231.12     57.42 o 
  -1  -7   2      356.66      330.75     28.58 o 
   0  -7   2       93.17      105.77     21.34 o 
   1  -7   2       70.00       82.26     24.27 o 
   2  -7   2     3390.68     3248.80    123.03 o 
   3  -7   2      359.35      310.61     40.77 o 
   4  -7   2      157.87      183.60     33.91 o 
   5  -7   2      229.48      216.21     86.63 o 
 -10  -6   2     2466.21     2372.78    130.80 o 
  -9  -6   2     5606.32     5237.68    201.65 o 
  -8  -6   2    19931.81    22873.83    633.84 o 
  -7  -6   2     2866.83     2884.80    130.80 o 
  -6  -6   2     9683.57     9489.05    209.00 o 
  -5  -6   2    10183.59    11110.22    234.90 o 
  -4  -6   2    45889.61    51268.30    913.46 o 
  -3  -6   2     6182.35     5941.27    135.73 o 
  -2  -6   2     9667.85    10395.50    170.66 o 
  -1  -6   2     7893.74     7995.36    148.82 o 
   0  -6   2    50627.92    52723.55   1307.24 o 
   1  -6   2     3895.17     4129.19    140.50 o 
   2  -6   2     4291.22     4375.00    151.42 o 
   3  -6   2     5582.11     6272.93    191.22 o 
   4  -6   2    13102.52    13864.13    776.28 o 
   5  -6   2      990.61      954.16    133.22 o 
   6  -6   2     1781.26     1416.19    162.10 o 
 -10  -5   2     2143.42     2170.13     90.75 o 
  -9  -5   2        7.75       -2.28     23.78 o 
  -8  -5   2      333.28      281.25     49.50 o 
  -7  -5   2       41.50       30.33     28.88 o 
  -6  -5   2     4193.71     4003.18    106.30 o 
  -5  -5   2      399.84      341.23     28.45 o 
  -4  -5   2       24.31       51.46     54.11 o 
  -3  -5   2     3174.32     3115.54     82.26 o 
  -2  -5   2     3773.06     3688.72     71.94 o 
  -1  -5   2     6055.74     6130.96    130.04 o 
   0  -5   2        5.45       25.00     23.54 o 
   1  -5   2     7060.25     8226.58    239.02 o 
   2  -5   2      812.86      882.41     51.61 o 
   3  -5   2     5900.70     6308.29    271.66 o 
   4  -5   2       91.82      149.71     37.06 o 
   5  -5   2     2379.74     2286.74    134.44 o 
 -10  -4   2       96.96       78.99     31.77 o 
  -9  -4   2      780.49      734.17     65.16 o 
  -8  -4   2     1175.92     1156.54     78.14 o 
  -7  -4   2     6681.73     6959.63    224.95 o 
  -6  -4   2       85.90       98.93     29.36 o 
  -5  -4   2     3971.69     4313.69    106.47 o 
  -4  -4   2     1120.34     1221.20     99.74 o 
  -3  -4   2    26529.17    27521.28    496.24 o 
  -2  -4   2     1621.26     1533.32     39.90 o 
  -1  -4   2      351.01      462.54     40.16 o 
   0  -4   2      477.90      422.70     21.69 o 
   1  -4   2    23154.79    24452.43    376.88 o 
   2  -4   2     6676.22     7533.21    155.51 o 
   3  -4   2       28.65       16.50     27.91 o 
   4  -4   2        7.10       30.09     30.33 o 
   5  -4   2     3058.88     3393.91    145.11 o 
   6  -4   2      940.87      931.35    124.24 o 
   7  -4   2      377.87      407.68     80.56 o 
 -10  -3   2     2462.00     2341.87    152.15 o 
  -9  -3   2      627.34      581.77     55.33 o 
  -8  -3   2     8735.24     8513.41    264.75 o 
  -7  -3   2     6727.58     6436.93    208.45 o 
  -6  -3   2    17244.62    17865.96    477.56 o 
  -5  -3   2      252.60      282.25     23.98 o 
  -4  -3   2    38841.48    38371.44    677.87 o 
  -3  -3   2    16429.35    15866.96    293.50 o 
  -2  -3   2    32826.92    33644.20    592.59 o 
  -1  -3   2       61.52       73.35     11.16 o 
   0  -3   2    41075.64    39264.71    684.63 o 
   1  -3   2     8304.91     8214.40    158.65 o 
   2  -3   2    35832.66    40605.59   1040.30 o 
   3  -3   2     1652.97     1770.59     63.67 o 
   4  -3   2    16822.41    18370.24    367.90 o 
   5  -3   2     3098.65     3278.16     98.28 o 
   6  -3   2     7073.69     7412.29    181.13 o 
   7  -3   2     1040.06      988.76     56.24 o 
   8  -3   2     4214.74     3871.72    205.78 o 
 -10  -2   2     1704.07     1706.51     80.27 o 
  -9  -2   2      143.87      137.03     31.91 o 
  -8  -2   2      737.01      660.44     45.76 o 
  -7  -2   2      356.46      358.42     42.47 o 
  -6  -2   2     2093.97     2103.66     90.03 o 
  -5  -2   2     4517.97     4888.59    110.07 o 
  -4  -2   2       32.05       68.55     16.26 o 
  -3  -2   2     3267.65     3495.90     91.96 o 
  -2  -2   2     7025.15     7254.97    139.50 o 
  -1  -2   2    45700.57    40961.06    710.04 o 
   0  -2   2     1362.86     1180.21     33.54 o 
   1  -2   2     1084.91     1051.96     35.58 o 
   2  -2   2      884.48      708.80     31.47 o 
   3  -2   2    24972.31    28346.88    533.96 o 
   4  -2   2     3089.23     3452.44     75.04 o 
   5  -2   2     3666.72     3872.03    138.20 o 
   6  -2   2      684.41      585.92     38.77 o 
   7  -2   2     4797.85     4475.31    217.91 o 
   8  -2   2     1497.61     1355.04     87.24 o 
 -10  -1   2     1075.24     1071.85    109.68 o 
  -9  -1   2     1886.23     1862.43    111.87 o 
  -8  -1   2       28.42       40.70     26.45 o 
  -7  -1   2     5984.72     5941.46    146.63 o 
  -6  -1   2     4186.61     4145.93    137.35 o 
  -5  -1   2     4830.34     4719.59    146.81 o 
  -4  -1   2     1103.71     1071.10     35.26 o 
  -3  -1   2    27334.70    27151.64    393.38 o 
  -2  -1   2     4634.52     4687.12    124.73 o 
  -1  -1   2     2218.35     2177.52     86.39 o 
   0  -1   2     4619.94     3706.57     64.94 o 
   1  -1   2    17717.88    15105.36    274.87 o 
   2  -1   2      283.15      292.85     15.01 o 
   3  -1   2     1642.29     1565.51     37.54 o 
   4  -1   2     7086.47     8208.62    227.62 o 
   5  -1   2      628.51      627.29     43.44 o 
   6  -1   2      313.28      309.88     35.19 o 
   7  -1   2       10.53        7.52     21.60 o 
   8  -1   2     1889.73     1770.24     89.30 o 
   9  -1   2       26.90       57.12     25.69 o 
 -10   0   2     1056.88     1244.63     86.87 o 
  -9   0   2      729.83      665.14     89.79 o 
  -8   0   2     5894.77     5930.09    153.76 o 
  -7   0   2     3569.74     3695.89    106.10 o 
  -6   0   2     6238.49     6839.27    201.90 o 
  -5   0   2     1370.55     1690.40     67.22 o 
  -4   0   2    36694.33    38532.10    682.79 o 
  -3   0   2    17427.00    18970.35    343.96 o 
  -2   0   2    16984.60    17908.67    445.78 o 
  -1   0   2    10085.83     9476.76    149.95 o 
   0   0   2    97687.97    53685.23   1315.00 o 
   1   0   2     7022.54     6185.19    100.03 o 
   2   0   2    22127.89    20603.39   1281.15 o 
   3   0   2     5814.41     5858.60    140.14 o 
   4   0   2    49865.50    47763.19    834.90 o 
   5   0   2    15492.84    16247.87    424.91 o 
   6   0   2    11697.75    11796.67    323.23 o 
   7   0   2     1949.31     1993.98     90.76 o 
   8   0   2    15934.16    15914.93    441.16 o 
   9   0   2     3628.73     3381.29    138.80 o 
  -8   1   2      352.14      251.89     61.88 o 
  -7   1   2     1108.28     1035.26     48.74 o 
  -6   1   2     8873.59     9219.92    516.15 o 
  -5   1   2     1900.74     2099.05     76.20 o 
  -4   1   2      518.19      584.85     46.35 o 
  -3   1   2     7563.47     7662.05    155.37 o 
  -2   1   2    28239.91    28575.84    414.58 o 
  -1   1   2       92.11       93.06      6.97 o 
   0   1   2     3000.37     2911.28     74.62 o 
   1   1   2     8978.84     7748.29    199.96 o 
   2   1   2     7682.89     7867.13    147.89 o 
   3   1   2       19.98       45.51      9.00 o 
   4   1   2     1258.19     1455.84     47.93 o 
   5   1   2     9859.29    10640.44    209.44 o 
   6   1   2      744.27      595.74     44.89 o 
   7   1   2      570.15      588.22     51.44 o 
   8   1   2      192.35      160.40     38.10 o 
   9   1   2      889.53      732.61     67.70 o 
  10   1   2       23.92       55.08     34.94 o 
  -8   2   2      196.49      159.19     58.48 o 
  -7   2   2     2831.97     2724.76     82.48 o 
  -6   2   2      561.03      580.29     33.07 o 
  -5   2   2     4108.04     4543.53    132.38 o 
  -4   2   2      534.25      526.75     23.85 o 
  -3   2   2    15065.10    16415.32    195.92 o 
  -2   2   2      332.28      349.08     20.75 o 
  -1   2   2      525.47      542.29     16.63 o 
   0   2   2     1996.62     2586.13     51.13 o 
   1   2   2    13479.07    14374.76    254.98 o 
   2   2   2    19356.34    20353.81    590.16 o 
   3   2   2        3.29       25.43     22.45 o 
   4   2   2     3399.69     3182.86    100.83 o 
   5   2   2     1757.89     1927.78     58.97 o 
   6   2   2     3038.79     3067.04    117.69 o 
   7   2   2     4669.19     4697.26    164.04 o 
   8   2   2     3884.84     4029.45    157.25 o 
   9   2   2       60.42       61.39     34.46 o 
  10   2   2     1052.81     1000.75     81.05 o 
  -8   3   2     2344.20     2133.51    156.03 o 
  -6   3   2    13969.57    14406.04    479.26 o 
  -5   3   2      654.64      834.65     27.51 o 
  -4   3   2    19871.64    21874.06    292.82 o 
  -3   3   2    36572.30    39899.78    553.07 o 
  -2   3   2    54897.07    57897.70   1123.70 o 
  -1   3   2     2979.54     3446.87     56.85 o 
   0   3   2    66091.23    76260.34   1844.25 o 
   1   3   2   107424.59   115346.14   2472.27 o 
   2   3   2    85551.10    82706.58   1115.75 o 
   3   3   2     8030.60     8751.20    369.21 o 
   4   3   2    34164.86    37435.23    561.89 o 
   5   3   2    32925.14    34765.89    712.85 o 
   6   3   2    44753.78    46233.96   1159.94 o 
   7   3   2     5256.62     5502.67    185.64 o 
   8   3   2    11040.46    11272.75    341.43 o 
   9   3   2     9204.96     9667.77    308.67 o 
  10   3   2     7324.77     7533.04    265.23 o 
  -8   4   2     2013.57     1915.84    151.67 o 
  -7   4   2      243.18      116.72     50.47 o 
  -6   4   2     2718.05     2466.45    149.48 o 
  -5   4   2     2924.36     3053.63    104.47 o 
  -4   4   2     4722.36     5186.77    105.90 o 
  -3   4   2       87.94      142.77     20.93 o 
  -2   4   2     9466.17    10855.84    166.43 o 
  -1   4   2       73.79      134.92     22.57 o 
   0   4   2    13211.51    15843.60    298.41 o 
   1   4   2       12.83       25.17      8.39 o 
   2   4   2     5914.15     6126.35    258.92 o 
   3   4   2       93.61      165.36     18.90 o 
   4   4   2     4893.00     5183.82     96.70 o 
   5   4   2      448.67      473.29     25.64 o 
   6   4   2     6747.48     7159.46    135.45 o 
   7   4   2     1562.64     1633.38     88.33 o 
   8   4   2       45.57       35.67     28.88 o 
   9   4   2      365.91      335.61     54.11 o 
  10   4   2      289.06      325.90     60.91 o 
  -7   5   2      388.71      394.47     76.08 o 
  -6   5   2      502.43      390.06     52.61 o 
  -5   5   2     1539.69     1461.02     71.02 o 
  -4   5   2     2354.93     2354.66     69.96 o 
  -3   5   2      478.91      499.42     27.15 o 
  -2   5   2       30.99       45.02      8.20 o 
  -1   5   2     1500.20     1738.27     47.08 o 
   0   5   2    22522.53    26071.91    648.64 o 
   1   5   2     3369.18     4055.97     87.41 o 
   3   5   2     1435.49     1468.11     49.49 o 
   4   5   2    30566.17    34186.21    500.34 o 
   5   5   2        1.14       13.00     11.86 o 
   6   5   2       80.53       69.31     17.18 o 
   7   5   2        9.20       32.76     31.55 o 
   8   5   2    11103.90    10857.55    331.97 o 
   9   5   2      136.48      140.02     46.11 o 
  10   5   2      824.65      696.69     75.71 o 
  -7   6   2     2143.50     1791.84    166.71 o 
  -6   6   2     9041.36     9681.67    254.12 o 
  -5   6   2     3259.21     3359.14     85.93 o 
  -4   6   2    13771.40    15092.72    274.83 o 
  -3   6   2     7845.58     8720.59    159.24 o 
  -2   6   2    34344.03    38729.84    561.37 o 
  -1   6   2    17931.52    19706.31    360.26 o 
   0   6   2    34032.87    37519.39    927.95 o 
   1   6   2    11342.84    12585.93    236.17 o 
   2   6   2   100132.16   105688.62   2719.30 o 
   3   6   2    16847.03    18672.66    350.30 o 
   4   6   2    33537.31    36751.59    759.40 o 
   5   6   2    16445.92    18131.65    350.30 o 
   6   6   2    32562.70    35821.55   1134.34 o 
   7   6   2     6454.63     6575.47    242.66 o 
   8   6   2    15272.71    15686.10    454.03 o 
   9   6   2     4797.58     4919.06    195.59 o 
  -6   7   2     1981.06     1842.48     95.65 o 
  -5   7   2     3006.16     2898.62     84.76 o 
  -4   7   2     4867.00     5078.25    196.32 o 
  -3   7   2        7.43       15.05     30.09 o 
  -2   7   2     5076.88     5329.16    118.48 o 
  -1   7   2     2236.24     2326.41    122.42 o 
   0   7   2     7177.18     7718.44    219.13 o 
   1   7   2      826.49      710.04     45.86 o 
   2   7   2     2633.48     2917.07    110.41 o 
   3   7   2      874.11      907.73     42.27 o 
   4   7   2     2578.70     2569.64     78.50 o 
   5   7   2     6434.33     7033.64    123.04 o 
   6   7   2     2024.11     2171.10    197.77 o 
   7   7   2      156.88      129.59     29.51 o 
   8   7   2       37.79       49.99     36.64 o 
   9   7   2     2099.88     2336.62    127.88 o 
  10   7   2        1.83        1.94     41.74 o 
  -5   8   2      605.11      512.77     43.41 o 
  -4   8   2       17.86       28.15     36.16 o 
  -3   8   2      124.35      118.66     43.19 o 
  -2   8   2      476.87      514.56     32.26 o 
  -1   8   2     1145.79     1194.09     48.37 o 
   0   8   2      253.32      229.56     32.27 o 
   1   8   2       93.07      110.17     27.18 o 
   2   8   2     1441.81     1401.63     73.28 o 
   3   8   2     1768.77     1872.16     89.79 o 
   4   8   2     1629.43     1521.43     59.80 o 
   5   8   2        9.55       -1.23     12.98 o 
   6   8   2      739.64      782.94     68.55 o 
   7   8   2      480.72      470.14     42.92 o 
   8   8   2     1746.72     1559.36     99.01 o 
   9   8   2       18.69       17.23     41.50 o 
  10   8   2      270.09      254.56     60.67 o 
  -4   9   2     2465.37     2410.92     90.09 o 
  -3   9   2     4221.11     3832.41    175.69 o 
  -2   9   2    10766.69    11419.81    364.48 o 
  -1   9   2     3260.88     3723.45    130.55 o 
   0   9   2     6715.87     7468.01    225.19 o 
   1   9   2     6179.56     6046.97    194.37 o 
   2   9   2    21568.49    24540.70    648.16 o 
   3   9   2     3759.85     3972.18    151.18 o 
   4   9   2     8125.82     8994.86    281.49 o 
   5   9   2     6523.75     6963.03    234.17 o 
   6   9   2    17256.74    19262.86    386.83 o 
   7   9   2     1701.38     1660.67     74.78 o 
   8   9   2     4376.14     4604.02    137.55 o 
   9   9   2     1477.19     1458.42    109.68 o 
  10   9   2     5484.57     6091.62    245.58 o 
  -1  10   2      126.14      124.00     30.09 o 
   0  10   2     3002.93     2914.65    115.27 o 
   1  10   2       55.36       51.69     28.88 o 
   2  10   2       43.40      100.22     32.76 o 
   3  10   2      107.74      101.92     36.40 o 
   4  10   2     1286.68     1144.16     80.56 o 
   5  10   2      902.04      789.63     70.37 o 
   6  10   2       39.50       79.84     40.28 o 
   7  10   2     1050.49     1230.07     92.70 o 
   8  10   2       45.03       67.00     32.76 o 
   9  10   2      821.20      827.73     93.43 o 
   0  11   2       36.14       82.99     33.49 o 
   1  11   2      446.14      437.04     52.42 o 
   2  11   2      253.38      300.18     49.26 o 
   3  11   2     2071.70     2120.89    112.60 o 
   4  11   2       56.93       91.24     40.28 o 
   5  11   2      408.82      356.47     58.00 o 
   6  11   2      247.84      220.58     52.17 o 
   7  11   2      972.05      915.33     89.54 o 
   8  11   2       47.59       18.69     44.89 o 
   0  12   2     1415.95     1617.36     91.48 o 
   1  12   2      482.60      484.36     58.97 o 
   2  12   2     3879.00     4737.79    188.07 o 
   3  12   2     2301.83     2372.29    125.70 o 
   4  12   2     2102.80     2188.59    123.52 o 
   5  12   2      557.98      503.53     66.98 o 
   6  12   2     4004.59     4386.41    195.83 o 
   7  12   2     2292.30     2373.75    145.11 o 
   8  12   2     1996.93     2282.51    144.63 o 
   4  13   2       80.81       44.65     43.68 o 
  -7 -12   3     2351.54     2562.54    158.22 o 
  -6 -12   3     1092.12     1050.74    103.86 o 
  -5 -12   3     4488.53     4903.77    220.10 o 
  -4 -12   3     1499.59     1504.04    115.02 o 
  -3 -12   3     2339.62     2618.84    148.27 o 
  -2 -12   3     1648.42     1726.56    114.05 o 
  -7 -11   3      797.83      890.34     99.25 o 
  -6 -11   3      279.56      224.22     62.61 o 
  -5 -11   3      156.04      126.67     55.81 o 
  -4 -11   3      125.07      118.66     51.20 o 
  -3 -11   3     1466.19     1405.51     99.25 o 
  -2 -11   3      514.78      548.18     66.49 o 
  -1 -11   3      134.55      144.96     33.45 o 
   0 -11   3      162.34      151.33     33.38 o 
   1 -11   3      403.35      407.19     90.88 o 
  -9 -10   3        6.56       32.03     48.29 o 
  -8 -10   3     1295.37     1361.59    113.81 o 
  -7 -10   3      117.57      102.89     52.66 o 
  -6 -10   3      189.65      311.10     64.06 o 
  -5 -10   3      269.01      259.89     59.21 o 
  -4 -10   3      529.76      592.59     70.37 o 
  -3 -10   3      221.54      204.81     50.96 o 
  -2 -10   3       69.32       31.06     33.00 o 
  -1 -10   3      482.21      375.14     39.59 o 
   0 -10   3       25.32       31.80     23.70 o 
   1 -10   3      690.86      573.95     69.40 o 
   2 -10   3      234.53      243.83     36.79 o 
  -9  -9   3     4782.49     5431.57    237.08 o 
  -8  -9   3     4718.42     5468.94    231.74 o 
  -7  -9   3     7007.16     7810.02    200.74 o 
  -6  -9   3     1432.13     1284.00     70.09 o 
  -5  -9   3    16713.05    17389.12    512.75 o 
  -4  -9   3    11964.62    12933.07    397.49 o 
  -3  -9   3     9941.92     9566.82    302.85 o 
  -2  -9   3     4398.80     4057.54    114.27 o 
  -1  -9   3    16727.48    16314.62    328.56 o 
   0  -9   3     9259.61     8811.18    223.37 o 
   1  -9   3     9322.50     9406.22    215.00 o 
   2  -9   3     1733.67     1659.58     94.40 o 
   3  -9   3     5834.25     6028.77    209.42 o 
  -9  -8   3      915.44     1165.76     99.74 o 
  -8  -8   3        0.79       24.02     41.50 o 
  -7  -8   3     3211.86     3165.42    123.64 o 
  -6  -8   3      266.65      320.99    107.26 o 
  -5  -8   3     1536.08     1587.05     70.09 o 
  -4  -8   3      343.12      454.91    100.22 o 
  -3  -8   3     2101.33     2063.62    107.50 o 
  -2  -8   3       25.29       37.20     19.41 o 
  -1  -8   3     1321.51     1103.98     51.91 o 
   0  -8   3      505.07      457.89     37.59 o 
   1  -8   3      578.11      534.35     52.90 o 
   2  -8   3      111.75      101.43     33.97 o 
   3  -8   3      157.39      166.95     38.83 o 
  -9  -7   3      335.10      278.82     63.34 o 
  -8  -7   3     1643.73     1741.85    109.44 o 
  -7  -7   3      170.31      171.32     44.89 o 
  -6  -7   3       18.69       22.26     22.31 o 
  -5  -7   3     2847.67     2937.54     95.14 o 
  -4  -7   3     3829.54     3601.19    103.38 o 
  -3  -7   3     1458.39     1405.68     58.25 o 
  -2  -7   3      110.87      113.10     27.80 o 
  -1  -7   3     5352.48     5098.45    175.81 o 
   0  -7   3      547.53      456.70     47.56 o 
   1  -7   3      464.65      404.52     43.68 o 
   2  -7   3      215.95      180.30     38.58 o 
   3  -7   3     4500.23     4685.86    174.96 o 
   4  -7   3       86.89      103.23     33.83 o 
   5  -7   3      400.74      382.93    111.87 o 
 -10  -6   3     1676.38     1698.41    114.30 o 
  -9  -6   3     6090.15     6419.21    243.39 o 
  -8  -6   3     6621.63     7078.29    250.67 o 
  -7  -6   3    21964.55    23659.10    648.89 o 
  -6  -6   3     4997.60     5217.68    135.46 o 
  -5  -6   3    20929.44    21241.82    410.01 o 
  -4  -6   3    13664.16    14325.33    286.47 o 
  -3  -6   3    40886.77    40229.92    721.62 o 
  -2  -6   3    11037.82    11083.05    193.80 o 
  -1  -6   3    32323.39    32353.05    583.75 o 
   0  -6   3    13661.71    13407.72    371.03 o 
   1  -6   3    34986.06    34839.88    891.31 o 
   2  -6   3     6909.59     7509.72    200.48 o 
   3  -6   3    12778.23    14033.77    335.26 o 
   4  -6   3     7227.15     7415.15    216.10 o 
   5  -6   3     7396.52     7852.56    329.05 o 
   6  -6   3     1725.19     1436.33    168.65 o 
 -10  -5   3     1597.52     1609.73     79.33 o 
  -9  -5   3     1546.22     1601.59    104.35 o 
  -8  -5   3       45.48       63.09     34.46 o 
  -7  -5   3    10170.29     9925.24    307.46 o 
  -6  -5   3      985.12      993.21     78.74 o 
  -5  -5   3     1350.31     1331.03     55.06 o 
  -4  -5   3      127.67      102.42     19.90 o 
  -3  -5   3    15416.18    15744.43    302.25 o 
  -2  -5   3      243.20      267.45     17.49 o 
  -1  -5   3       29.61       31.92     13.35 o 
   0  -5   3     5818.59     5824.83    128.23 o 
   1  -5   3     4185.41     4257.80    154.09 o 
   2  -5   3      183.93      188.96     34.96 o 
   3  -5   3      883.99      791.68     65.16 o 
   4  -5   3     4173.97     4220.09    252.01 o 
   5  -5   3      433.96      528.62     60.04 o 
 -10  -4   3     2513.23     2702.01    108.47 o 
  -9  -4   3      234.22      269.84     48.78 o 
  -8  -4   3      560.17      522.21     55.08 o 
  -7  -4   3     1292.22     1334.17     80.08 o 
  -6  -4   3     6964.21     6908.91    225.19 o 
  -5  -4   3     3035.17     3034.10     84.58 o 
  -4  -4   3     2185.66     2419.71     96.82 o 
  -3  -4   3       41.24      136.52     94.15 o 
  -2  -4   3    10795.57    10550.81    165.65 o 
  -1  -4   3     5679.23     5171.61    112.98 o 
   0  -4   3       22.69       27.61     11.89 o 
   1  -4   3      143.83      140.85     16.52 o 
   2  -4   3     3357.78     3694.63    306.73 o 
   3  -4   3     5100.95     5734.41    220.10 o 
   4  -4   3       69.95       59.70     32.76 o 
   5  -4   3      259.55      274.45     55.81 o 
   6  -4   3        1.69       -3.64     33.25 o 
 -10  -3   3     1487.19     1334.01     69.96 o 
  -9  -3   3     4631.58     4493.17    132.14 o 
  -8  -3   3     8375.95     8761.90    275.42 o 
  -7  -3   3    23233.56    23676.32    628.02 o 
  -6  -3   3     2215.87     2434.17    105.56 o 
  -5  -3   3    25133.10    25537.98    467.41 o 
  -4  -3   3    26473.49    27227.13    492.29 o 
  -3  -3   3    49019.45    47627.27    683.11 o 
  -2  -3   3     2283.86     2236.00     38.02 o 
  -1  -3   3    43115.00    38865.25    681.73 o 
   0  -3   3    21234.72    20773.32    377.71 o 
   1  -3   3    49050.79    46334.20    898.45 o 
   2  -3   3     1738.64     2147.84     64.82 o 
   3  -3   3    18270.35    20342.60    553.52 o 
   4  -3   3    14057.57    14511.95    306.63 o 
   5  -3   3    12444.56    13181.29    692.08 o 
   6  -3   3      213.92      260.18     35.90 o 
   7  -3   3     4861.67     4971.71    145.88 o 
   8  -3   3     2393.19     2595.06    132.74 o 
 -10  -2   3     1616.98     1677.24     78.75 o 
  -9  -2   3     3330.26     3055.89    103.00 o 
  -8  -2   3      499.63      425.39     49.75 o 
  -7  -2   3      291.14      389.23     42.47 o 
  -6  -2   3     1189.02     1076.70     61.88 o 
  -5  -2   3     9504.35    10280.48    204.19 o 
  -4  -2   3     7603.99     7725.44    138.24 o 
  -3  -2   3      522.07      554.96     20.47 o 
  -2  -2   3      383.53      411.66     16.99 o 
  -1  -2   3    14832.73    12932.41    321.90 o 
   0  -2   3    30741.18    26148.38    522.73 o 
   1  -2   3      324.36      290.62     21.56 o 
   2  -2   3     3985.53     4600.29    108.61 o 
   3  -2   3       25.28       52.27     17.02 o 
   4  -2   3    13631.46    14427.14    295.57 o 
   5  -2   3      553.82      541.98     44.65 o 
   6  -2   3     2028.59     2180.95     78.55 o 
   7  -2   3      105.87       97.67     27.61 o 
   8  -2   3     3554.76     3485.83    114.06 o 
   9  -2   3      472.75      410.10     58.48 o 
 -10  -1   3     1717.67     1838.67    103.13 o 
  -9  -1   3      265.08      248.94     49.02 o 
  -8  -1   3     1819.83     1724.72     69.86 o 
  -7  -1   3      683.83      645.73     49.02 o 
  -6  -1   3     4321.35     4471.83    148.51 o 
  -5  -1   3       67.36      118.18     24.51 o 
  -4  -1   3    18778.49    20104.61    300.32 o 
  -3  -1   3      440.32      438.07     17.75 o 
  -2  -1   3    17370.97    16726.01    435.22 o 
  -1  -1   3     2767.24     2346.50     73.89 o 
   0  -1   3    13895.72    11576.21    306.55 o 
   1  -1   3     1980.31     1569.02     90.03 o 
   2  -1   3    13129.78    12438.45    235.09 o 
   3  -1   3    11477.37    12046.97    200.56 o 
   4  -1   3     7120.28     7639.60    167.22 o 
   5  -1   3       50.83       75.95     22.81 o 
   6  -1   3      677.67      644.52     50.47 o 
   7  -1   3     1290.16     1219.26     56.83 o 
   8  -1   3       36.20       53.89     25.59 o 
   9  -1   3      120.81       82.53     29.99 o 
  -9   0   3     1206.77     1137.98     60.60 o 
  -8   0   3     1132.25     1189.75     56.96 o 
  -7   0   3    15441.63    17460.95    465.67 o 
  -6   0   3     3974.95     3918.07    129.34 o 
  -5   0   3     8589.42     9065.96    248.25 o 
  -4   0   3      553.80      579.45     72.07 o 
  -3   0   3    78531.70    75759.96   1838.19 o 
  -2   0   3    16260.47    15265.63    271.69 o 
  -1   0   3     7984.51     7216.33    122.62 o 
   0   0   3      249.55      269.59     19.99 o 
   1   0   3   133978.44    86245.82   1483.73 o 
   2   0   3     8452.93     7687.73    256.67 o 
   3   0   3    12384.76    13024.33    514.69 o 
   4   0   3     2169.98     2134.22     62.81 o 
   5   0   3    36898.34    37156.84    932.32 o 
   6   0   3     3750.94     3815.42    134.19 o 
   7   0   3     5878.64     6488.13    209.91 o 
   8   0   3      987.69      940.33     66.73 o 
   9   0   3     6340.70     6300.79    220.34 o 
  -9   1   3     1937.97     1762.23    135.89 o 
  -8   1   3        4.33       26.18     19.85 o 
  -7   1   3     1188.17     1158.39     53.26 o 
  -6   1   3      958.10     1057.78     54.60 o 
  -5   1   3     1387.97     1503.14     48.65 o 
  -4   1   3      112.36       86.66     13.08 o 
  -3   1   3     1304.81     1504.76     52.90 o 
  -2   1   3    17510.88    19321.17    349.03 o 
  -1   1   3     3171.93     2860.54    121.33 o 
   0   1   3    15947.96    13869.44    208.68 o 
   1   1   3      368.50      362.90     10.93 o 
   2   1   3     3445.89     3131.77     69.99 o 
   3   1   3       69.63      182.55     43.92 o 
   4   1   3    17799.52    17306.89    320.18 o 
   5   1   3        8.02       15.39     12.42 o 
   6   1   3     5451.25     4678.82    154.09 o 
   7   1   3       14.13       40.77     25.48 o 
   8   1   3     3428.41     3674.92    147.30 o 
   9   1   3      270.03      226.16     47.80 o 
  10   1   3      486.56      345.55     56.30 o 
  -8   2   3      949.51     1003.42    100.95 o 
  -7   2   3     1340.31     1351.89    103.86 o 
  -6   2   3     8591.94     8885.52    192.93 o 
  -5   2   3      775.52      837.76     39.55 o 
  -4   2   3     1349.52     1409.15     55.21 o 
  -3   2   3      186.20      216.73     21.65 o 
  -2   2   3    44782.44    45529.85    493.32 o 
  -1   2   3     2118.75     2478.63     41.41 o 
   0   2   3      744.88      736.82     23.72 o 
   1   2   3      448.27      389.96     16.73 o 
   2   2   3    49174.08    42998.50    745.64 o 
   3   2   3     1705.46     1677.63     47.34 o 
   4   2   3      771.75      744.91     32.02 o 
   5   2   3     1457.75     1428.54     49.28 o 
   6   2   3     5097.21     5415.07    177.15 o 
   7   2   3     1264.09     1111.16     70.86 o 
   8   2   3      203.67      247.52     43.19 o 
   9   2   3     1280.25     1255.06     86.39 o 
  10   2   3      332.56      310.13     58.24 o 
  -7   3   3     3895.36     3563.78    181.03 o 
  -6   3   3     3424.71     3393.18    164.04 o 
  -5   3   3     8527.53     8974.93    287.44 o 
  -4   3   3     1170.83     1352.83     31.92 o 
  -3   3   3    15422.93    16494.25    203.46 o 
  -2   3   3    16235.57    17674.48    264.39 o 
  -1   3   3    42350.59    45335.68    550.74 o 
   0   3   3     3806.65     4336.55     84.77 o 
   1   3   3    36507.64    37029.16    598.74 o 
   2   3   3     8367.09     8179.39    184.79 o 
   3   3   3    41828.63    40898.44    716.30 o 
   4   3   3     7261.65     7483.06    220.34 o 
   5   3   3    28914.55    31923.77    817.05 o 
   6   3   3     8716.28     8744.13    187.47 o 
   7   3   3    16752.82    18469.47    507.65 o 
   8   3   3     3125.98     3185.22    139.05 o 
   9   3   3    11152.15    11814.14    365.45 o 
  10   3   3     2567.36     2151.22    123.27 o 
  -8   4   3      316.85      242.42     75.23 o 
  -7   4   3      402.63      400.40     72.07 o 
  -6   4   3       64.15       71.42     28.98 o 
  -5   4   3     7426.87     7661.81    161.69 o 
  -4   4   3       37.61       25.23      8.92 o 
  -3   4   3       61.27       63.44      9.58 o 
  -2   4   3       29.94       39.68     11.06 o 
  -1   4   3    23475.57    26544.12    367.36 o 
   0   4   3     3372.59     3379.35     71.25 o 
   1   4   3       76.72      108.40     11.31 o 
   2   4   3      153.71      185.70     15.17 o 
   3   4   3    15124.64    16362.83    604.72 o 
   4   4   3     2807.80     3073.62     80.98 o 
   5   4   3        7.58        5.04     16.38 o 
   6   4   3      943.40     1083.09     49.20 o 
   8   4   3     1967.61     1997.37    109.44 o 
   9   4   3      513.55      624.86     66.00 o 
  10   4   3      218.97      235.87     53.39 o 
  -7   5   3       19.65      -25.99     25.99 o 
  -6   5   3     1693.11     1660.21     66.99 o 
  -5   5   3     1520.67     1577.56     44.80 o 
  -4   5   3     3899.98     4210.97     61.27 o 
  -3   5   3     1195.61     1203.96     30.31 o 
  -2   5   3     4646.60     5364.02     94.95 o 
  -1   5   3      452.03      573.17     23.98 o 
   0   5   3     3078.96     3594.24     80.76 o 
   1   5   3      147.89      115.36     11.20 o 
   2   5   3     1890.06     2074.65     45.59 o 
   3   5   3     2035.71     2270.09     57.93 o 
   4   5   3     1665.39     1741.24     58.24 o 
   5   5   3     3769.48     3825.83    147.66 o 
   6   5   3       40.82       44.43     19.92 o 
   7   5   3      945.38      840.11     65.76 o 
   9   5   3     2423.64     2483.43    130.80 o 
  10   5   3        1.05       -1.94     41.01 o 
  -7   6   3     2495.39     2391.46    187.09 o 
  -6   6   3     3597.35     3733.92    130.10 o 
  -5   6   3     4745.30     4693.10    107.14 o 
  -4   6   3     1935.49     2062.65     52.26 o 
  -3   6   3    20328.07    22283.62    386.95 o 
  -2   6   3    16942.95    18787.99    343.91 o 
  -1   6   3    15144.21    17146.46    434.13 o 
   0   6   3     5388.45     6171.21    177.15 o 
   1   6   3    62097.17    66181.33   1142.61 o 
   2   6   3    45365.44    51684.10    860.37 o 
   3   6   3    23778.12    27952.19    398.68 o 
   4   6   3     6430.17     6945.35    118.35 o 
   5   6   3    36831.87    41128.08    961.20 o 
   6   6   3    19331.00    20410.12    395.16 o 
   7   6   3    18248.48    20516.64    402.79 o 
   8   6   3     3514.44     3373.28    150.21 o 
   9   6   3    10945.95    10517.58    338.27 o 
  10   6   3     6267.09     5772.27    226.65 o 
  -6   7   3       74.47       58.40     31.05 o 
  -5   7   3     2790.90     2524.37     83.72 o 
  -4   7   3     4242.21     4448.10    100.86 o 
  -3   7   3     1791.63     1586.77    138.20 o 
  -2   7   3      157.26      143.96     34.94 o 
  -1   7   3     6346.37     6756.76    189.76 o 
   0   7   3     1925.14     1814.16     73.53 o 
   1   7   3     6266.75     6906.97    204.81 o 
   2   7   3      949.28      915.33     54.84 o 
   3   7   3     2637.08     2577.29    116.75 o 
   4   7   3     1082.40     1141.72     86.99 o 
   5   7   3     3280.64     3508.42    132.37 o 
   6   7   3     1485.54     1456.38    132.74 o 
   7   7   3     2103.97     2350.01    132.01 o 
   8   7   3      232.05      247.76     50.47 o 
  10   7   3      567.23      503.04     74.50 o 
  -5   8   3       57.39       38.77     24.15 o 
  -4   8   3      514.17      494.83     34.85 o 
  -3   8   3      244.35      242.66     31.75 o 
  -1   8   3      197.69      225.68     30.09 o 
   0   8   3        7.47       14.07     19.90 o 
   1   8   3     3159.50     3156.58    115.27 o 
   2   8   3     4504.48     4878.05    163.80 o 
   3   8   3     1080.27     1175.24     47.34 o 
   4   8   3       21.50       33.65     14.71 o 
   5   8   3     5683.14     5862.29    110.20 o 
   6   8   3      710.88      729.06     47.84 o 
   7   8   3      228.49      288.37     50.72 o 
   8   8   3      143.58      155.55     50.47 o 
   9   8   3     3741.09     3732.67    171.56 o 
  10   8   3       56.35       84.69     48.29 o 
  -4   9   3      912.23      965.32     74.98 o 
  -3   9   3     4908.03     4451.20    161.61 o 
  -1   9   3    18134.64    19586.45    507.90 o 
   0   9   3     4303.78     4497.55    150.45 o 
   1   9   3    10156.34    10719.23    307.94 o 
   2   9   3     9331.02    10248.95    300.42 o 
   3   9   3    39658.84    42048.97   1068.94 o 
   4   9   3     6062.32     5924.33    133.60 o 
   5   9   3    10911.56    11489.94    348.71 o 
   6   9   3     8564.18     9126.97    209.34 o 
   7   9   3    17421.95    19539.98    398.00 o 
   8   9   3     2946.65     2843.00    103.46 o 
   9   9   3     5214.82     6071.96    241.94 o 
  10   9   3     2960.67     2995.21    160.89 o 
  -3  10   3     2300.04     1800.33    100.71 o 
  -2  10   3      213.35      154.82     39.80 o 
  -1  10   3     2224.67     2158.26     89.30 o 
   0  10   3      428.91      494.07     49.02 o 
   1  10   3     1929.79     1989.37     94.15 o 
   2  10   3       75.51       50.96     27.91 o 
   3  10   3     1465.94     1424.93     83.23 o 
   4  10   3       10.88        9.47     20.42 o 
   5  10   3      458.50      470.53     59.45 o 
   6  10   3      670.17      652.53     69.40 o 
   7  10   3      892.03      890.58     82.51 o 
   8  10   3       60.12       23.78     43.44 o 
  -1  11   3       81.53       90.03     35.67 o 
   0  11   3      575.75      640.88     53.87 o 
   1  11   3      494.63      465.92     49.99 o 
   2  11   3        4.73       16.26     27.42 o 
   3  11   3       17.80       54.24     24.37 o 
   4  11   3      964.69      982.49     53.75 o 
   5  11   3      882.66      873.84     78.14 o 
   6  11   3       10.84       24.27     33.49 o 
   7  11   3        1.67       48.29     39.31 o 
   8  11   3      443.03      483.87     74.50 o 
   0  12   3     1515.06     1515.74     64.01 o 
   1  12   3     3085.91     3192.18    131.16 o 
   2  12   3     2099.42     2067.95     78.92 o 
   3  12   3     5540.21     5918.89    148.56 o 
   4  12   3     1617.96     1645.60     72.80 o 
   5  12   3     3933.46     4022.66    178.84 o 
   6  12   3     2259.03     2131.33    126.43 o 
   7  12   3     4878.30     5223.36    221.55 o 
   8  12   3      862.07      866.31     97.31 o 
   3  13   3       56.87        6.79     34.46 o 
   4  13   3       42.05      -29.36     32.52 o 
  -6 -12   4     1982.10     2033.29    141.96 o 
  -5 -12   4     1274.00     1228.37    113.57 o 
  -4 -12   4     4214.06     4584.18    214.03 o 
  -3 -12   4      526.51      500.37     74.26 o 
  -7 -11   4      286.21      230.05     70.13 o 
  -6 -11   4       86.46      101.92     50.47 o 
  -5 -11   4     1029.06      948.58     92.46 o 
  -4 -11   4       35.98       10.19     42.95 o 
  -3 -11   4      433.03      322.26     62.85 o 
  -2 -11   4        0.05       -0.97     31.79 o 
  -1 -11   4     1359.66     1209.54     66.51 o 
   0 -11   4      144.47       91.31     32.13 o 
   1 -11   4      381.53      296.54     54.60 o 
  -8 -10   4      749.68      756.87     90.76 o 
  -6 -10   4        4.62        0.24     40.04 o 
  -5 -10   4      466.64      394.33     70.37 o 
  -4 -10   4      151.27      131.04     43.92 o 
  -3 -10   4     2573.82     2394.37    127.64 o 
  -2 -10   4      456.68      348.24     39.48 o 
  -1 -10   4        9.56       20.78     24.42 o 
   0 -10   4       13.84        8.91     31.79 o 
   1 -10   4      157.66      154.26     36.76 o 
   2 -10   4     1221.35     1131.11     66.25 o 
  -9  -9   4      704.07      798.85     94.64 o 
  -8  -9   4     4704.13     4949.64    215.73 o 
  -7  -9   4     3494.24     3718.13    126.89 o 
  -6  -9   4     6087.01     6468.30    175.59 o 
  -5  -9   4     1465.54     1319.37    102.65 o 
  -4  -9   4    11994.74    13252.41    410.35 o 
  -3  -9   4     4499.96     4567.92    183.45 o 
  -2  -9   4     7596.43     7200.95    186.97 o 
  -1  -9   4     2809.86     2496.93    114.54 o 
   0  -9   4    11813.84    11243.89    446.50 o 
   1  -9   4     2367.51     2375.20    119.39 o 
   2  -9   4     3664.76     3642.64    156.52 o 
   3  -9   4     1688.07     1533.64     95.61 o 
  -9  -8   4      130.04      101.92     52.90 o 
  -8  -8   4      502.95      481.69     74.98 o 
  -7  -8   4      219.48      183.94     49.26 o 
  -6  -8   4     1917.35     1935.36     82.67 o 
  -5  -8   4     1652.00     1664.83     75.64 o 
  -4  -8   4       33.39       23.03     20.56 o 
  -3  -8   4      203.04      178.36     39.31 o 
  -2  -8   4     3265.87     3107.52    113.20 o 
  -1  -8   4     3453.49     3049.03     92.38 o 
   0  -8   4      141.82      135.89     36.64 o 
   1  -8   4       78.96       72.31     32.76 o 
   2  -8   4      704.68      642.82     63.34 o 
   3  -8   4      880.97      843.50     75.23 o 
   4  -8   4       20.39       24.75     33.25 o 
  -9  -7   4      488.64      457.42     72.56 o 
  -8  -7   4      165.39      189.28     54.36 o 
  -7  -7   4     3890.82     4404.85    189.76 o 
  -6  -7   4      519.81      576.28     45.91 o 
  -5  -7   4       21.97       18.65     25.72 o 
  -4  -7   4     2510.57     2474.00     82.88 o 
  -3  -7   4     3243.26     2959.57     91.19 o 
  -2  -7   4       82.42       78.30     17.09 o 
  -1  -7   4        3.19       16.02     23.54 o 
   0  -7   4     2461.23     2370.35    110.90 o 
   1  -7   4      203.22      261.59     45.38 o 
   2  -7   4      867.99      732.85     66.00 o 
   3  -7   4      147.46      144.14     43.68 o 
   4  -7   4     1897.37     1910.01    100.78 o 
   5  -7   4      121.71        6.79     75.47 o 
  -9  -6   4     2728.12     2893.78    150.45 o 
  -8  -6   4     9261.96    10325.15    338.76 o 
  -7  -6   4     5863.92     6129.96    228.59 o 
  -6  -6   4    14021.22    14933.73    308.60 o 
  -5  -6   4     5187.30     5296.98    136.59 o 
  -4  -6   4    42781.70    42753.24    771.21 o 
  -3  -6   4    16344.87    15433.94    304.23 o 
  -2  -6   4    14819.47    14317.45    312.35 o 
  -1  -6   4    18253.57    19343.65    371.76 o 
   0  -6   4    50948.72    47542.17   1199.49 o 
   1  -6   4     8526.25     9094.59    286.10 o 
   2  -6   4    16075.37    18089.33    407.73 o 
   3  -6   4     7798.12     9443.01    259.14 o 
   4  -6   4    15243.47    16600.73    403.28 o 
   5  -6   4     5399.54     5262.34    325.66 o 
   6  -6   4     3603.27     3488.31    271.30 o 
 -10  -5   4     3438.01     3412.35    160.16 o 
  -9  -5   4      864.75      830.64     79.11 o 
  -8  -5   4     1258.04     1163.34     87.60 o 
  -7  -5   4        1.13       22.81     33.25 o 
  -6  -5   4    12745.94    12972.58    269.11 o 
  -5  -5   4     2292.05     2390.22     78.32 o 
  -4  -5   4      778.85      746.95     40.27 o 
  -3  -5   4     1416.00     1300.71     63.82 o 
  -2  -5   4    19002.42    18089.21    670.73 o 
  -1  -5   4        4.04       22.57     13.71 o 
   0  -5   4      324.53      291.90     25.65 o 
   1  -5   4     1454.53     1608.87     94.40 o 
   2  -5   4     4448.73     4639.02    151.10 o 
   3  -5   4       17.22       97.63     69.40 o 
   4  -5   4      190.93      164.31     44.58 o 
   5  -5   4     1546.88     1821.59    143.41 o 
   6  -5   4      363.46      476.11     73.53 o 
 -10  -4   4       88.95      111.21     32.55 o 
  -9  -4   4     1423.52     1327.86     92.21 o 
  -8  -4   4      141.44      106.53     37.61 o 
  -7  -4   4     1474.24     1400.18     84.93 o 
  -6  -4   4       50.65        9.71     28.88 o 
  -5  -4   4      758.66      785.03     41.86 o 
  -4  -4   4     1771.48     1544.90     75.71 o 
  -3  -4   4     4903.19     4403.44     82.84 o 
  -2  -4   4    10578.40     9549.20    193.04 o 
  -1  -4   4       89.32       94.24     27.18 o 
   0  -4   4     2192.31     2046.47     62.64 o 
   1  -4   4     2118.80     1988.93     58.36 o 
   2  -4   4     7076.01     7939.69    216.61 o 
   3  -4   4      219.99      265.23     53.87 o 
   4  -4   4     2331.62     2459.65    139.05 o 
   5  -4   4      319.51      404.28     68.67 o 
   6  -4   4     1943.44     2310.41    137.83 o 
   7  -4   4      902.01      841.56     89.79 o 
 -10  -3   4     4588.76     4164.70    131.77 o 
  -9  -3   4     1448.63     1496.27     91.97 o 
  -8  -3   4    11897.41    12284.91    363.75 o 
  -7  -3   4    15354.32    14467.68    410.83 o 
  -6  -3   4    29697.27    31358.85    811.96 o 
  -5  -3   4     1937.77     2029.60     65.10 o 
  -4  -3   4    38159.33    38253.81    558.07 o 
  -3  -3   4    44460.84    40912.49   1042.11 o 
  -2  -3   4    66191.19    60577.98   1342.06 o 
  -1  -3   4     2902.06     2664.36     70.43 o 
   0  -3   4    60337.55    55037.11    964.82 o 
   1  -3   4    47187.02    46522.83    703.23 o 
   2  -3   4    55444.58    56332.48   1001.13 o 
   3  -3   4     2302.03     2642.62    129.83 o 
   4  -3   4    19610.47    22235.38    611.03 o 
   5  -3   4    16744.26    17791.46    501.35 o 
   6  -3   4    11669.30    11971.58    342.89 o 
   7  -3   4     1139.97     1041.41     64.09 o 
   8  -3   4     4213.33     4368.45    189.04 o 
 -10  -2   4     2299.85     2146.77     92.58 o 
  -9  -2   4     2134.57     2201.70    107.74 o 
  -8  -2   4     4008.78     3913.21    148.75 o 
  -7  -2   4       13.30       31.06     26.94 o 
  -6  -2   4     9812.94     9737.41    285.37 o 
  -5  -2   4     1196.62     1183.90     68.92 o 
  -4  -2   4     9947.62    10609.91    172.41 o 
  -3  -2   4       27.45       33.25     11.15 o 
  -2  -2   4    11073.77    10597.22    203.42 o 
  -1  -2   4     1624.48     1339.68     45.99 o 
   0  -2   4     6091.25     5194.24     97.81 o 
   1  -2   4     2916.53     2683.13     78.67 o 
   2  -2   4     1769.93     1524.20     58.21 o 
   3  -2   4     3101.70     3220.65     91.79 o 
   4  -2   4       21.83       20.37     16.62 o 
   5  -2   4     2458.64     2412.94    134.07 o 
   6  -2   4      369.83      362.91     37.66 o 
   7  -2   4     2105.66     1959.59     81.30 o 
   8  -2   4      977.84     1041.19    127.88 o 
   9  -2   4      583.75      642.09     73.28 o 
 -10  -1   4      389.45      301.15     51.44 o 
  -9  -1   4     1503.94     1481.28     67.28 o 
  -8  -1   4      693.72      719.74     57.03 o 
  -7  -1   4     3063.70     3198.81    121.58 o 
  -6  -1   4     3569.79     3667.88    129.83 o 
  -5  -1   4     2571.17     2703.36     76.46 o 
  -4  -1   4     8626.75     8860.33    146.56 o 
  -3  -1   4    14472.43    14744.23    379.77 o 
  -2  -1   4     3017.41     2813.47    106.41 o 
  -1  -1   4     8230.88     7392.76    278.34 o 
   0  -1   4    23315.56    19495.41    358.84 o 
   1  -1   4     2015.09     1709.25     75.10 o 
   2  -1   4     4385.08     4153.93    128.49 o 
   3  -1   4     1863.15     1711.82     48.60 o 
   4  -1   4    16307.02    16118.90    323.93 o 
   5  -1   4     1722.53     1679.58    111.26 o 
   6  -1   4      426.06      416.16     36.07 o 
   7  -1   4       27.21       20.02     21.68 o 
   8  -1   4     2251.21     2023.96    124.73 o 
   9  -1   4        0.55       -4.02     24.41 o 
  -9   0   4     2024.90     1996.04     80.44 o 
  -8   0   4     3494.20     3159.78     98.36 o 
  -7   0   4     6509.56     7361.24    220.83 o 
  -6   0   4    29092.83    31435.54    793.76 o 
  -5   0   4     5374.64     6377.22    140.97 o 
  -4   0   4    24675.58    27717.89    403.73 o 
  -3   0   4    17818.20    19838.77    354.66 o 
  -2   0   4    58260.26    52992.55    929.65 o 
  -1   0   4    16110.78    14356.06    233.74 o 
   0   0   4    44125.92    33749.41    605.20 o 
   1   0   4     2911.09     2227.36     62.60 o 
   2   0   4    64884.20    55298.48    962.33 o 
   3   0   4    12923.55    13513.49    271.12 o 
   4   0   4    21202.24    21728.24    457.06 o 
   5   0   4     7754.56     7818.18    232.72 o 
   6   0   4    12000.58    11481.20    326.87 o 
   7   0   4      961.29      867.28     64.55 o 
   8   0   4     7539.68     7020.60    179.05 o 
   9   0   4     1884.47     1628.28     92.46 o 
  -9   1   4     1842.78     1507.19    127.40 o 
  -8   1   4     1673.96     1612.17     66.32 o 
  -7   1   4      347.95      328.57     35.43 o 
  -6   1   4     2990.01     3231.08    110.66 o 
  -5   1   4     1482.81     1457.11     48.95 o 
  -4   1   4     1000.74     1007.61     32.96 o 
  -3   1   4     6340.13     5815.21    135.75 o 
  -2   1   4     7688.39     7477.55    349.44 o 
  -1   1   4      168.55      144.48     21.84 o 
   0   1   4      313.62      224.04     17.41 o 
   1   1   4    35865.20    30737.68    702.88 o 
   2   1   4     3736.95     3503.48    101.38 o 
   3   1   4     1006.31     1074.49     56.42 o 
   4   1   4     1796.80     1957.68     59.40 o 
   5   1   4    22629.76    21958.07    681.40 o 
   6   1   4      347.89      284.89     38.58 o 
   7   1   4      533.18      530.22     52.17 o 
   8   1   4     1018.68      937.41     69.40 o 
   9   1   4     4576.37     4326.23    171.81 o 
  -8   2   4      225.21      225.44     59.21 o 
  -7   2   4      557.73      544.78     76.44 o 
  -6   2   4      750.29      798.85     43.44 o 
  -5   2   4     9115.45    10312.03    166.93 o 
  -4   2   4      262.25      256.43     15.75 o 
  -3   2   4    11137.51    12711.29    208.30 o 
  -2   2   4       42.33       69.47     11.63 o 
  -1   2   4    24015.89    24754.77    495.28 o 
   0   2   4       95.15      123.88     13.98 o 
   1   2   4     6695.50     6103.80    121.48 o 
   2   2   4      283.83      296.10     23.90 o 
   3   2   4    26160.73    25796.89    709.31 o 
   4   2   4     2258.46     2126.81     60.52 o 
   5   2   4     2998.48     2752.61     75.77 o 
   6   2   4      406.78      395.30     41.74 o 
   7   2   4     1668.47     1511.56     83.96 o 
   8   2   4      231.03      294.84     47.08 o 
   9   2   4      101.95      143.66     41.25 o 
  10   2   4      279.02      233.69     51.93 o 
  -8   3   4     1313.00     1134.22    107.50 o 
  -7   3   4     2020.77     1900.31    126.43 o 
  -6   3   4     9838.89    11208.21    397.49 o 
  -5   3   4      277.76      239.78     36.89 o 
  -4   3   4     9280.97    10324.91    152.51 o 
  -3   3   4     7157.02     7740.30    120.78 o 
  -2   3   4    39241.30    42230.29    543.45 o 
  -1   3   4      533.56      694.75     31.79 o 
   0   3   4    20871.03    22722.15    459.61 o 
   1   3   4     7781.20     7110.26    138.04 o 
   2   3   4    66166.50    56443.78    977.63 o 
   3   3   4       90.34      122.71     22.69 o 
   4   3   4    11775.11    12362.55    240.64 o 
   5   3   4    10525.86    10969.42    245.94 o 
   6   3   4    31166.59    31866.07   1125.48 o 
   7   3   4      420.54      470.28     52.17 o 
   8   3   4     5664.98     5195.45    189.04 o 
   9   3   4     2880.97     2878.01    142.69 o 
  10   3   4     5597.99     6289.87    239.75 o 
  -8   4   4     2360.80     2235.91    167.92 o 
  -7   4   4       29.20       90.27     34.41 o 
  -6   4   4      161.11      105.45     32.57 o 
  -5   4   4       31.27       26.33     19.48 o 
  -4   4   4     4412.87     4554.55     68.47 o 
  -3   4   4      926.37      859.27     26.50 o 
  -2   4   4       88.84       92.79     10.27 o 
  -1   4   4     4198.55     4700.57     81.27 o 
   0   4   4     9928.28    10399.86    187.37 o 
   1   4   4     5537.08     5241.34    107.50 o 
   2   4   4      740.82      702.50     28.96 o 
   3   4   4     3655.61     3892.99     91.71 o 
   4   4   4     2278.78     2256.21    129.58 o 
   5   4   4     7900.86     8267.71    177.32 o 
   6   4   4      752.73      767.95     59.70 o 
   7   4   4     4611.93     4832.91    177.87 o 
   8   4   4      175.59      157.00     46.11 o 
   9   4   4     1826.55     1630.22    103.38 o 
  10   4   4      282.22      242.42     58.00 o 
  -7   5   4     1267.15     1108.74    116.48 o 
  -6   5   4     1647.80     1504.24     68.67 o 
  -5   5   4     3312.28     3272.29     60.05 o 
  -4   5   4      172.65      189.06     15.15 o 
  -3   5   4     4084.08     4269.96     67.39 o 
  -2   5   4     2495.76     2559.03     51.57 o 
  -1   5   4    13240.73    13957.27    246.72 o 
   0   5   4       42.01       49.85     11.37 o 
   1   5   4     3964.84     4268.10     75.09 o 
   2   5   4     1229.45     1235.95     32.91 o 
   3   5   4    10170.01    10163.56    202.05 o 
   4   5   4     4691.54     4992.30    120.02 o 
   5   5   4     1007.09     1041.89     48.33 o 
   6   5   4       94.43       89.72     23.16 o 
   7   5   4     1397.04     1604.26     95.37 o 
   8   5   4     2942.38     2848.40    137.11 o 
   9   5   4       13.05       47.56     39.07 o 
  10   5   4      216.85      154.58     51.20 o 
  -7   6   4      166.51      150.94     64.79 o 
  -6   6   4     4191.03     4185.68    164.53 o 
  -5   6   4     2851.63     2951.94     66.35 o 
  -4   6   4     2177.14     2187.10     44.70 o 
  -3   6   4      343.02      340.45     22.00 o 
  -2   6   4    17754.55    19319.86    330.35 o 
  -1   6   4    13748.78    15847.62    242.52 o 
   0   6   4    11374.92    13152.26    333.06 o 
   1   6   4      561.22      744.37     62.36 o 
   2   6   4    38141.88    41054.10    571.59 o 
   3   6   4    11958.04    12775.51    233.69 o 
   4   6   4    16511.04    19085.97    835.62 o 
   5   6   4     1966.26     2031.59    102.65 o 
   6   6   4    21685.44    24427.45    749.71 o 
   7   6   4     8659.91     8856.77    203.57 o 
   8   6   4    10112.18    11294.11    355.75 o 
   9   6   4     1422.64     1427.35    101.43 o 
  10   6   4     7652.24     7829.10    284.65 o 
  -5   7   4       81.01       79.44     23.85 o 
  -4   7   4     2673.53     2498.25     94.54 o 
  -3   7   4       45.03       37.37     25.48 o 
  -2   7   4      963.52      971.25     41.37 o 
  -1   7   4       67.11       62.48     14.11 o 
   0   7   4     4759.40     4644.04    103.43 o 
   1   7   4      872.60      739.72     35.15 o 
   2   7   4     2145.76     2379.62     67.40 o 
   3   7   4       49.41       62.67     13.53 o 
   4   7   4     2228.98     2225.40     72.06 o 
   5   7   4     1937.97     2226.45    107.74 o 
   6   7   4     1391.13     1452.83     95.12 o 
   7   7   4       35.32      124.99     76.92 o 
   8   7   4       40.64       70.86     40.28 o 
   9   7   4     1551.86     1535.34    102.40 o 
  10   7   4       11.88       19.17     41.74 o 
  -5   8   4     1705.59     1700.11     94.64 o 
  -4   8   4      800.29      666.85     46.82 o 
  -3   8   4      533.29      515.91     52.17 o 
  -2   8   4      274.02      223.25     38.10 o 
  -1   8   4     5613.72     5638.35    121.89 o 
   0   8   4      529.17      500.51     30.84 o 
   1   8   4       45.52       70.72     30.70 o 
   2   8   4       62.03       53.45     18.23 o 
   3   8   4     5618.06     5878.38    130.81 o 
   4   8   4      222.44      242.11     24.89 o 
   5   8   4       64.87       37.13     30.58 o 
   6   8   4     1527.66     1449.19     91.24 o 
   7   8   4      810.57      914.60     85.42 o 
   8   8   4      145.84      166.47     50.23 o 
   9   8   4      832.77      806.13     83.96 o 
  10   8   4     1167.02     1254.58    103.86 o 
  -4   9   4     2680.56     2458.63     91.50 o 
  -3   9   4     1954.73     1691.62     91.24 o 
  -2   9   4     6628.31     6258.33    205.29 o 
  -1   9   4     6462.73     6183.06    133.68 o 
   0   9   4    10111.69    10181.52    202.13 o 
   1   9   4     4632.46     4436.91    199.35 o 
   2   9   4    20696.51    21631.39    389.00 o 
   3   9   4    14855.95    15575.20    293.71 o 
   4   9   4    12133.52    13446.46    259.82 o 
   5   9   4     6363.34     6500.99    224.71 o 
   6   9   4    15735.45    16840.46    486.30 o 
   7   9   4     5946.86     6609.71    245.58 o 
   8   9   4     9447.76     9536.00    322.99 o 
   9   9   4     3309.17     3842.36    185.15 o 
  -3  10   4     1427.16     1198.04     82.99 o 
  -2  10   4      310.99      292.41     46.83 o 
  -1  10   4       52.79       37.13     29.36 o 
   0  10   4     4651.62     4502.90    151.91 o 
   1  10   4      518.54      383.97     32.64 o 
   2  10   4      687.64      615.41     38.52 o 
   3  10   4       40.99       19.99     19.50 o 
   4  10   4     3290.11     3237.50    160.77 o 
   5  10   4       85.76       60.67     34.70 o 
   6  10   4      142.21      104.35     40.53 o 
   7  10   4      211.15      191.46     50.23 o 
   8  10   4     1534.89     1880.17    129.58 o 
   9  10   4      243.19      278.82     66.25 o 
  -1  11   4      117.96      139.29     39.80 o 
   0  11   4       12.64       -4.96     18.47 o 
   1  11   4      228.45      195.41     28.46 o 
   2  11   4      729.56      801.82     66.13 o 
   3  11   4      708.62      641.52     44.36 o 
   4  11   4      296.51      234.76     31.95 o 
   5  11   4      111.68      118.66     41.50 o 
   6  11   4      921.36      926.01     81.78 o 
   7  11   4      140.85      156.28     51.20 o 
   8  11   4      110.33      102.89     56.54 o 
   0  12   4     4439.18     4136.10    177.75 o 
   1  12   4     1235.44     1146.77     93.55 o 
   2  12   4     4913.31     5218.05    154.58 o 
   3  12   4     4785.91     5186.73    136.03 o 
   4  12   4     9409.64     9812.88    214.94 o 
   5  12   4     1682.18     1496.03     99.01 o 
   6  12   4     5376.98     5488.35    218.40 o 
   7  12   4     4089.71     4544.14    203.35 o 
   3  13   4       10.01       25.24     35.91 o 
   4  13   4      229.22      331.24     57.27 o 
  -7 -11   5      345.62      375.40     77.17 o 
  -6 -11   5       57.06       24.75     49.50 o 
  -5 -11   5      447.58      415.20     78.14 o 
  -4 -11   5     1011.09      906.60     89.06 o 
  -3 -11   5      129.73      112.11     48.05 o 
  -2 -11   5     1128.44      957.56     85.18 o 
  -1 -11   5      328.68      350.03     46.73 o 
   0 -11   5     1461.89     1376.34     76.90 o 
  -8 -10   5     1567.99     1637.74    126.67 o 
  -7 -10   5      612.95      743.77     88.33 o 
  -6 -10   5     2622.12     2655.00    157.49 o 
  -5 -10   5       18.01        4.85     41.98 o 
  -4 -10   5     1853.50     1728.26    114.30 o 
  -3 -10   5      366.35      287.80     58.72 o 
  -2 -10   5     2058.57     1852.29     80.38 o 
  -1 -10   5      173.26      112.95     31.30 o 
   0 -10   5      511.63      466.81     80.56 o 
   1 -10   5       36.59       -4.79     27.47 o 
   2 -10   5      248.08      234.30     41.59 o 
  -9  -9   5     1770.74     1788.68    130.31 o 
  -8  -9   5     1602.70     1627.07    123.03 o 
  -7  -9   5     5835.34     5849.92    237.33 o 
  -6  -9   5      190.06      114.36     32.93 o 
  -5  -9   5     6839.00     6775.20    252.86 o 
  -4  -9   5     2969.70     2932.60    142.69 o 
  -3  -9   5     7288.31     6476.73    233.69 o 
  -2  -9   5      485.18      375.63     42.35 o 
  -1  -9   5     6138.36     6087.38    158.08 o 
   0  -9   5     3659.49     3384.20    156.03 o 
   1  -9   5     4586.57     4376.22    183.94 o 
   2  -9   5      143.43      129.34     42.47 o 
   3  -9   5     3292.35     3393.91    160.89 o 
  -9  -8   5      535.87      682.37     87.12 o 
  -8  -8   5      962.45      952.94     91.00 o 
  -7  -8   5      239.96      179.57     51.20 o 
  -6  -8   5       57.73       49.12     28.22 o 
  -5  -8   5      514.55      399.84     41.91 o 
  -4  -8   5     3811.01     3598.02    111.77 o 
  -3  -8   5       20.92       41.13     27.06 o 
  -2  -8   5       55.59       72.52     23.66 o 
  -1  -8   5      403.12      373.70     52.17 o 
   0  -8   5     5518.16     5692.92    212.33 o 
   1  -8   5      154.33      151.18     43.44 o 
   2  -8   5      103.12      134.19     43.68 o 
   3  -8   5       49.30       30.58     37.13 o 
   4  -8   5     1876.27     1884.05    117.94 o 
  -9  -7   5      199.58      180.30     59.21 o 
  -8  -7   5     1833.96     1869.73    122.06 o 
  -7  -7   5     1073.85      993.47     87.36 o 
  -6  -7   5     3411.48     3083.78    104.07 o 
  -5  -7   5       10.48       24.75     21.09 o 
  -4  -7   5     3198.26     2957.88     94.80 o 
  -3  -7   5       15.65       28.51     14.81 o 
  -2  -7   5     3962.53     3629.11     99.70 o 
  -1  -7   5      754.93      808.32     67.22 o 
   0  -7   5      882.23      835.50     70.37 o 
   1  -7   5       14.40       38.34     34.22 o 
   2  -7   5       52.52       23.54     32.76 o 
   3  -7   5     3370.44     3682.92    179.09 o 
   4  -7   5      100.30       49.95     40.86 o 
   5  -7   5      200.95      148.34     47.13 o 
  -9  -6   5     1697.93     1814.89    122.79 o 
  -8  -6   5     2181.61     2320.36    136.38 o 
  -7  -6   5    12834.34    13797.44    427.33 o 
  -6  -6   5     3538.71     3482.14    109.21 o 
  -5  -6   5     8657.09     8735.46    197.90 o 
  -4  -6   5     3808.92     3438.07     98.84 o 
  -3  -6   5    37612.48    34780.80    511.76 o 
  -2  -6   5     8608.58     8119.86    181.10 o 
  -1  -6   5     9237.42     9218.85    328.57 o 
   0  -6   5     5106.57     5236.46    195.59 o 
   1  -6   5    40284.51    47012.43   1221.82 o 
   2  -6   5     3948.59     4587.09    200.20 o 
   3  -6   5     4265.75     4921.12    177.04 o 
   4  -6   5     3723.72     4263.01    166.91 o 
   5  -6   5    11271.39    12266.70    451.23 o 
   6  -6   5     1841.75     2113.32    119.98 o 
  -9  -5   5     2015.42     1957.33    121.58 o 
  -8  -5   5       21.03       40.04     39.31 o 
  -7  -5   5     2304.00     2127.44    116.48 o 
  -6  -5   5       80.40       80.32     38.10 o 
  -5  -5   5     3285.49     2960.70     89.52 o 
  -4  -5   5      218.93      225.23     27.24 o 
  -3  -5   5     1084.43      937.83     34.10 o 
  -2  -5   5      279.95      209.82     39.68 o 
  -1  -5   5     7969.30     7329.22    162.58 o 
   0  -5   5     1717.19     1512.14     59.01 o 
   1  -5   5     1757.14     1752.77    108.96 o 
   2  -5   5       14.95        2.31     27.78 o 
   3  -5   5      722.17      763.92     66.90 o 
   4  -5   5      721.66      736.53     85.90 o 
   5  -5   5      359.56      313.63     60.04 o 
   6  -5   5      227.99      306.73     68.19 o 
  -9  -4   5       76.17       60.42     39.80 o 
  -8  -4   5      235.95      276.64     53.14 o 
  -7  -4   5      122.40      141.72     38.83 o 
  -6  -4   5     7699.16     8236.77    266.45 o 
  -5  -4   5      396.00      368.39     45.74 o 
  -4  -4   5      104.81      124.10     16.07 o 
  -3  -4   5      920.59      853.11     22.97 o 
  -2  -4   5    10418.95     9089.64    188.92 o 
  -1  -4   5     2181.20     1728.40     58.16 o 
   0  -4   5     1433.86     1166.80     82.14 o 
   1  -4   5     1707.53     1740.48     58.38 o 
   2  -4   5     4610.70     5201.38    249.10 o 
   3  -4   5     4183.30     5004.23    215.97 o 
   4  -4   5     1132.50     1184.69    101.19 o 
   5  -4   5     1519.00     1733.36    123.76 o 
   6  -4   5       24.17       23.05     39.55 o 
   7  -4   5     1814.64     1723.65    131.28 o 
 -10  -3   5     2644.53     2417.67    123.76 o 
  -9  -3   5     4634.93     4614.52    179.57 o 
  -8  -3   5     3007.53     3189.83    143.17 o 
  -7  -3   5    11961.00    12168.43    360.36 o 
  -6  -3   5    10225.56    11321.29    335.36 o 
  -5  -3   5    31005.04    32469.77    485.29 o 
  -4  -3   5     6641.88     6244.95    124.05 o 
  -3  -3   5    48845.92    44337.71    782.53 o 
  -2  -3   5    28920.28    24980.81    932.08 o 
  -1  -3   5    47368.41    43779.80    776.27 o 
   0  -3   5    27522.06    27890.92    514.84 o 
   1  -3   5    61906.07    61105.56    915.28 o 
   2  -3   5    13420.32    14436.98    300.70 o 
   3  -3   5    40856.91    41901.18   1100.97 o 
   4  -3   5    12504.76    14131.35    428.30 o 
   5  -3   5    17966.66    20915.29    596.23 o 
   6  -3   5     6211.84     6619.17    247.76 o 
   7  -3   5     8102.54     8869.16    310.61 o 
   8  -3   5     2016.37     2161.17    139.29 o 
 -10  -2   5     1240.95     1216.24     85.18 o 
  -9  -2   5     5595.06     5488.59    198.50 o 
  -8  -2   5      225.12      255.77     41.98 o 
  -7  -2   5     2847.32     3113.15    127.64 o 
  -6  -2   5     2845.78     2854.71    118.66 o 
  -5  -2   5    18710.63    19457.31    783.93 o 
  -4  -2   5       67.83       84.16     13.56 o 
  -3  -2   5     3810.31     3689.17     88.66 o 
  -2  -2   5     1869.91     1657.78     53.39 o 
  -1  -2   5    32331.83    26155.95    474.53 o 
   0  -2   5     7420.41     6577.11    160.36 o 
   1  -2   5      670.93      697.25     41.22 o 
   2  -2   5      472.38      418.29     35.34 o 
   3  -2   5    10099.94    11301.73    318.26 o 
   4  -2   5     2373.49     2696.73    122.55 o 
   5  -2   5       82.05       80.36     25.52 o 
   6  -2   5      569.46      563.83     47.04 o 
   7  -2   5     1180.30     1044.33     62.89 o 
   8  -2   5      990.83      918.17     62.79 o 
  -9  -1   5      333.55      339.25     46.59 o 
  -8  -1   5     1133.44      985.46     67.95 o 
  -7  -1   5      822.01      821.91     60.91 o 
  -6  -1   5     2197.85     2316.43     95.61 o 
  -5  -1   5      512.24      552.43     34.88 o 
  -4  -1   5     1532.77     1668.24    140.02 o 
  -3  -1   5     7136.79     6689.26    138.05 o 
  -2  -1   5     3724.95     3061.46     74.86 o 
  -1  -1   5     6983.52     5760.36    340.46 o 
   0  -1   5     1134.54     1036.24     29.92 o 
   1  -1   5     6776.10     5329.26    131.26 o 
   2  -1   5      330.98      272.24     25.97 o 
   3  -1   5     4828.36     5093.65    129.32 o 
   4  -1   5      753.94      654.62     61.27 o 
   5  -1   5     4549.37     4645.15    235.99 o 
   6  -1   5        1.55      -10.35     19.11 o 
   7  -1   5     1319.73     1172.75     62.24 o 
   8  -1   5      188.86      152.38     33.37 o 
   9  -1   5     1372.14     1248.49     71.65 o 
  -9   0   5     3450.43     3369.70    285.01 o 
  -8   0   5     2833.91     2742.60    111.63 o 
  -7   0   5    18849.01    18194.28    483.15 o 
  -6   0   5    12708.04    14342.26    289.40 o 
  -5   0   5    20346.99    22697.04    803.34 o 
  -4   0   5     5174.28     6060.31    182.73 o 
  -3   0   5    77917.83    70722.09   2189.20 o 
  -2   0   5    36347.27    35766.90    739.71 o 
  -1   0   5    33295.13    28644.36    448.96 o 
   0   0   5    12880.34    12208.36    245.12 o 
   1   0   5   128094.58    98173.34   2222.69 o 
   2   0   5    30962.60    26283.61    950.15 o 
   3   0   5    33277.76    33012.31    502.39 o 
   4   0   5     5342.75     5762.85    115.59 o 
   5   0   5    37073.03    36503.30    690.27 o 
   6   0   5    15029.68    15404.04    400.03 o 
   7   0   5     7825.67     7641.97    303.33 o 
   8   0   5     1263.91     1139.85     60.94 o 
   9   0   5     7016.34     6916.18    425.03 o 
  -9   1   5     3686.80     3383.96    195.10 o 
  -8   1   5     3289.19     3187.89    100.00 o 
  -7   1   5     2936.80     2816.61    105.56 o 
  -6   1   5      180.35      164.14     23.01 o 
  -5   1   5    15248.88    16023.70    309.42 o 
  -4   1   5     7318.37     8333.60    231.99 o 
  -3   1   5     4401.49     4772.86    182.48 o 
  -2   1   5     3422.48     3060.78     94.18 o 
  -1   1   5    25797.54    24156.70    652.77 o 
   0   1   5      831.05      791.30     45.74 o 
   1   1   5     4953.63     4565.74    104.23 o 
   2   1   5     8293.63     7572.23    156.54 o 
   3   1   5      922.81      786.80     52.41 o 
   4   1   5      484.81      497.58     30.99 o 
   5   1   5      313.99      342.76     29.21 o 
   6   1   5     6070.75     5379.88    180.79 o 
   7   1   5      166.77      178.60     38.10 o 
   8   1   5      950.69      858.06     70.13 o 
   9   1   5      690.79      588.75     49.06 o 
  -8   2   5     1107.38     1142.47    111.63 o 
  -6   2   5     3094.99     3136.55     86.05 o 
  -5   2   5      641.15      630.05     43.92 o 
  -4   2   5     1500.17     1696.96     64.55 o 
  -3   2   5     1000.05      818.18    103.25 o 
  -2   2   5    23691.07    25617.96    483.77 o 
  -1   2   5       31.50       73.63     27.66 o 
   0   2   5      505.30      535.03     22.22 o 
   1   2   5     2685.90     2479.61     79.32 o 
   2   2   5    14658.09    13838.00    292.67 o 
   3   2   5       76.57       65.41     16.38 o 
   4   2   5       53.50       53.46      7.49 o 
   5   2   5     3142.05     2745.31     80.20 o 
   6   2   5     5278.02     4795.30    165.74 o 
   7   2   5       15.53       -1.70     26.45 o 
   8   2   5      237.44      220.34     42.95 o 
   9   2   5     1054.74      878.20     75.95 o 
  -8   3   5      818.63      771.67     99.49 o 
  -7   3   5     2228.25     2166.51    140.75 o 
  -6   3   5     8579.10     8826.93    301.39 o 
  -5   3   5    26422.37    27824.92    755.42 o 
  -4   3   5      894.42     1030.99     42.34 o 
  -3   3   5    10899.02    11976.97    216.63 o 
  -2   3   5    32109.05    35416.41    595.60 o 
  -1   3   5    56002.10    60155.77   1070.73 o 
   0   3   5      743.83      847.99     32.39 o 
   1   3   5    21388.67    21360.46    385.38 o 
   2   3   5    14025.47    14038.53    264.16 o 
   3   3   5    62419.17    58674.92   1023.02 o 
   4   3   5     4372.00     4492.08    106.63 o 
   5   3   5    10139.17     9422.38    197.48 o 
   6   3   5     8494.66     8077.90    180.57 o 
   7   3   5    14874.04    13845.24    397.00 o 
   8   3   5      553.59      524.40     57.51 o 
   9   3   5     4920.15     4779.53    191.71 o 
  10   3   5     1955.41     2013.63    120.60 o 
  -8   4   5     1098.14     1027.69    118.18 o 
  -7   4   5     1759.50     1675.36    125.70 o 
  -6   4   5       23.30       -8.49     36.40 o 
  -5   4   5     1174.80     1016.69     47.84 o 
  -4   4   5      115.64      122.60     22.84 o 
  -3   4   5     2312.44     2475.30     80.46 o 
  -2   4   5      483.14      477.49     21.90 o 
  -1   4   5     3993.32     4237.03     95.23 o 
   0   4   5     2632.21     2734.83     89.54 o 
   1   4   5       67.33       96.68     20.02 o 
   2   4   5     4792.90     4413.38     98.83 o 
   3   4   5     4221.31     4322.15    100.89 o 
   4   4   5     7168.03     7447.46    178.36 o 
   5   4   5     1359.04     1361.80     53.42 o 
   6   4   5     7171.74     7345.61    168.18 o 
   7   4   5      524.42      499.89     54.36 o 
   8   4   5     1741.90     1568.59     95.12 o 
   9   4   5     1091.76     1140.28     87.84 o 
  10   4   5     1988.20     1930.16    124.00 o 
  -7   5   5        9.33       83.78     37.49 o 
  -6   5   5      883.35      799.45     62.02 o 
  -5   5   5     2266.35     2161.52     54.25 o 
  -4   5   5     5644.30     6020.00     99.78 o 
  -3   5   5      506.74      466.96     31.36 o 
  -2   5   5     6774.75     7302.30    244.34 o 
  -1   5   5     4145.23     4366.07     92.53 o 
   0   5   5    16566.39    17103.10    301.05 o 
   1   5   5     3143.28     3256.22     76.79 o 
   2   5   5     4224.27     4650.32    105.18 o 
   3   5   5     3593.37     3714.10     92.39 o 
   4   5   5    15621.09    16470.99    373.83 o 
   5   5   5     5542.62     6022.90    154.82 o 
   6   5   5     1575.58     1727.64    112.60 o 
   7   5   5      244.90      109.44     37.86 o 
   8   5   5     1932.37     1804.46    106.53 o 
   9   5   5      542.29      502.56     66.73 o 
  10   5   5       65.24       43.19     41.25 o 
  -6   6   5      723.65      826.03     98.04 o 
  -5   6   5     4711.79     4940.26    101.88 o 
  -4   6   5      787.02      837.04     30.78 o 
  -3   6   5     6347.56     6287.17    124.89 o 
  -2   6   5     1641.86     1661.21     41.40 o 
  -1   6   5    14954.80    16824.78    257.25 o 
   0   6   5     3226.73     3276.39     77.82 o 
   1   6   5    16676.12    17903.06    530.47 o 
   2   6   5     1435.84     1474.84     48.99 o 
   3   6   5    21007.79    21705.89    401.86 o 
   4   6   5     1548.99     1603.59     58.58 o 
   5   6   5    12930.98    15130.33    446.50 o 
   6   6   5     5020.09     5507.17    142.16 o 
   7   6   5    12924.94    13907.82    295.39 o 
   8   6   5      678.60      628.02     71.83 o 
   9   6   5     6191.22     6480.85    241.21 o 
  10   6   5     2078.93     2042.02    127.64 o 
  -5   7   5      588.89      629.96     85.18 o 
  -4   7   5      809.83      766.65     45.02 o 
  -3   7   5      855.27      752.84     36.15 o 
  -2   7   5     1685.29     1611.78     83.48 o 
  -1   7   5      596.85      620.95     29.94 o 
   0   7   5       40.49       36.58     14.03 o 
   1   7   5     2079.63     2030.81     60.25 o 
   2   7   5     6557.90     6754.04    142.76 o 
   3   7   5       22.44       22.55     16.50 o 
   4   7   5        9.72       18.02     17.68 o 
   5   7   5      539.93      520.75     56.66 o 
   6   7   5     7679.20     8028.11    190.98 o 
   7   7   5       35.32       21.89     25.30 o 
   8   7   5      695.21      650.34     71.34 o 
   9   7   5        6.91       -0.24     38.10 o 
  10   7   5     1820.10     1888.42    123.52 o 
  -4   8   5     2095.11     2050.79     85.42 o 
  -3   8   5      736.85      661.02     45.54 o 
  -2   8   5     1999.27     1917.78     94.64 o 
  -1   8   5      414.61      404.16     55.45 o 
   0   8   5     5755.10     5558.94    123.39 o 
   1   8   5     1003.19      974.16     41.96 o 
   2   8   5     2834.36     2869.36     79.52 o 
   3   8   5       19.24       18.65     16.50 o 
   4   8   5     4161.70     4142.29    158.95 o 
   5   8   5      147.04      107.69     33.00 o 
   6   8   5     1074.19     1191.77     63.49 o 
   7   8   5       30.54       65.50     29.66 o 
   8   8   5      456.78      361.81     64.31 o 
   9   8   5      932.68      886.70     85.18 o 
  10   8   5      129.37      146.33     54.36 o 
  -4   9   5      537.12      475.14     44.60 o 
  -3   9   5      897.18      803.95     67.70 o 
  -2   9   5     1721.95     1542.86     88.82 o 
  -1   9   5     8867.51     8655.97    176.35 o 
   0   9   5     2296.31     2094.73     65.92 o 
   1   9   5     4054.76     4375.58    107.62 o 
   2   9   5     3035.15     2961.38     84.42 o 
   3   9   5    20947.82    21365.77    387.76 o 
   4   9   5     2733.54     2730.25     82.32 o 
   5   9   5     4986.47     4918.82    185.64 o 
   6   9   5     3122.68     3207.30    148.03 o 
   7   9   5    13204.75    15331.43    330.40 o 
   8   9   5     2853.89     3033.30    113.48 o 
   9   9   5     4029.44     4695.32    209.91 o 
  -3  10   5     1966.02     1682.40     97.31 o 
  -2  10   5      131.43       72.80     33.49 o 
  -1  10   5      238.35      176.66     39.80 o 
   0  10   5        9.16        9.79     17.35 o 
   1  10   5     2518.66     2336.59     74.01 o 
   2  10   5       30.70       26.68     19.52 o 
   3  10   5      343.72      282.41     30.54 o 
   4  10   5       50.77       58.24     26.69 o 
   5  10   5     1566.06     1526.60     94.88 o 
   6  10   5      118.49       74.50     37.13 o 
   7  10   5      296.30      288.53     62.61 o 
   8  10   5       71.49      115.02     55.08 o 
  -1  11   5       91.74      110.17     37.86 o 
   0  11   5     1516.69     1321.59    139.90 o 
   1  11   5        0.55       -8.62     17.95 o 
   2  11   5       21.81       16.27     19.86 o 
   3  11   5      610.91      443.74     37.54 o 
   4  11   5     1729.82     1774.53     68.74 o 
   5  11   5      421.83      414.47     61.88 o 
   6  11   5       18.74       59.70     36.64 o 
   7  11   5        9.20      -24.02     37.61 o 
   8  11   5      520.00      410.59     74.26 o 
   1  12   5     3449.15     3189.39     96.29 o 
   2  12   5     1212.28     1118.43     72.07 o 
   3  12   5     6885.95     6785.60    162.61 o 
   4  12   5     7203.77     6695.85    237.57 o 
   5  12   5     4662.92     4813.26    199.71 o 
   6  12   5     1931.06     1742.58    112.84 o 
   7  12   5     5503.96     5845.80    236.11 o 
   3  13   5      495.48      459.36     62.85 o 
   4  13   5       26.79       49.26     35.91 o 
  -6 -11   6     1215.39     1323.98    115.99 o 
  -5 -11   6       58.51      -38.83     38.83 o 
  -4 -11   6       56.21       52.66     49.02 o 
  -3 -11   6      530.45      431.70     75.95 o 
  -2 -11   6      119.31       87.12     47.32 o 
  -1 -11   6      244.02      283.86     51.32 o 
   0 -11   6      224.76      140.99     58.72 o 
  -8 -10   6      152.66      140.75     57.27 o 
  -6 -10   6      449.41      431.70     78.62 o 
  -5 -10   6     1472.02     1311.36    104.35 o 
  -4 -10   6      147.32      114.05     46.83 o 
  -3 -10   6     2347.44     2202.18    127.64 o 
  -2 -10   6        7.14        2.23     25.12 o 
  -1 -10   6      109.17       92.86     30.97 o 
   0 -10   6      198.26      214.43     38.71 o 
   1 -10   6      565.24      541.14     75.47 o 
  -8  -9   6     4030.19     3964.42    195.59 o 
  -7  -9   6     4190.75     4265.81    198.26 o 
  -6  -9   6     2970.22     2954.93    159.19 o 
  -5  -9   6      443.81      385.35     66.49 o 
  -4  -9   6     8182.48     7853.12    281.98 o 
  -3  -9   6     5363.43     4793.84    198.26 o 
  -2  -9   6     5156.56     4958.62    140.07 o 
  -1  -9   6      357.46      315.13     42.25 o 
   0  -9   6     4263.83     3964.90    179.09 o 
   1  -9   6     3604.50     3424.97    164.77 o 
   2  -9   6     3049.86     2807.15    154.09 o 
   3  -9   6      389.16      349.44     66.00 o 
  -9  -8   6       75.17       50.47     53.14 o 
  -8  -8   6      156.20       86.87     50.47 o 
  -7  -8   6     1306.47     1263.80    105.07 o 
  -6  -8   6      729.76      629.43     51.72 o 
  -5  -8   6      377.18      300.44     41.13 o 
  -4  -8   6      168.26      165.09     31.73 o 
  -3  -8   6     1493.46     1387.31     94.40 o 
  -2  -8   6      138.90      143.98     29.85 o 
  -1  -8   6     3708.65     3793.34    167.20 o 
   0  -8   6       26.76       23.78     31.30 o 
   1  -8   6     2670.68     2922.41    153.85 o 
   2  -8   6      210.12      244.36     60.67 o 
   3  -8   6     1679.99     1599.65    115.27 o 
   4  -8   6      523.57      556.67     80.56 o 
  -9  -7   6     2343.77     2538.03    152.39 o 
  -8  -7   6       27.23        2.67     41.25 o 
  -7  -7   6     5918.77     5708.69    227.38 o 
  -6  -7   6     2054.78     1966.16     83.12 o 
  -5  -7   6     2722.65     2813.21     96.26 o 
  -4  -7   6      448.64      439.49     49.26 o 
  -3  -7   6    10150.67     9213.52    312.79 o 
  -2  -7   6     1115.69      994.93     78.14 o 
  -1  -7   6     2317.13     2304.35    119.63 o 
   0  -7   6      898.90      863.40     81.05 o 
   1  -7   6     2411.67     2503.33    140.26 o 
   2  -7   6        7.74       -7.04     38.83 o 
   3  -7   6      333.12      340.94     73.28 o 
   4  -7   6      836.88      861.89     83.65 o 
   5  -7   6      189.71      186.89     52.04 o 
  -9  -6   6      282.36      302.60     65.03 o 
  -8  -6   6     2173.37     2311.38    138.32 o 
  -7  -6   6     2094.41     2017.76    121.09 o 
  -6  -6   6    12894.31    12772.91    392.39 o 
  -5  -6   6      579.81      499.08     40.57 o 
  -4  -6   6    13036.66    12245.53    258.33 o 
  -3  -6   6     2525.52     2095.31     74.89 o 
  -2  -6   6    13649.33    12502.59    260.28 o 
  -1  -6   6     3229.55     3086.16     95.00 o 
   0  -6   6    13517.93    14809.84    445.05 o 
   1  -6   6     2793.82     3381.53    167.44 o 
   2  -6   6     9495.84    11211.84    390.93 o 
   3  -6   6     1010.73     1139.88    156.03 o 
   4  -6   6     6278.57     6739.28    224.65 o 
   5  -6   6     2924.13     3023.22    144.26 o 
   6  -6   6     2529.61     2908.82    179.09 o 
  -9  -5   6      659.84      661.26     77.41 o 
  -8  -5   6      279.00      223.49     55.33 o 
  -7  -5   6     1471.82     1494.33    101.68 o 
  -6  -5   6     4176.64     4378.16    177.63 o 
  -5  -5   6       19.40       39.80     19.41 o 
  -4  -5   6      175.40      192.31     24.45 o 
  -3  -5   6     5066.44     4453.23    121.62 o 
  -2  -5   6     4328.52     3499.27     96.69 o 
  -1  -5   6      305.67      767.31     60.42 o 
   0  -5   6        1.21       11.10     18.67 o 
   1  -5   6     8338.16     9451.80    330.02 o 
   2  -5   6      757.10      800.84     68.85 o 
   3  -5   6       16.20       48.45     35.38 o 
   4  -5   6      384.01      386.22     61.68 o 
   5  -5   6     3926.67     3963.21    333.66 o 
   6  -5   6       66.31      217.60     76.68 o 
   7  -5   6      295.38      334.15     85.90 o 
  -9  -4   6     5108.79     5324.31    209.66 o 
  -8  -4   6       95.53       81.78     39.80 o 
  -7  -4   6     1360.91     1250.69     89.30 o 
  -6  -4   6     2346.67     2282.51    116.48 o 
  -5  -4   6    10125.77     9741.69    170.21 o 
  -4  -4   6      109.29       80.75     14.31 o 
  -3  -4   6     3311.44     2672.11    201.41 o 
  -2  -4   6      544.21      562.03     50.84 o 
  -1  -4   6    12824.58    12256.37    250.68 o 
   0  -4   6      126.67      115.64     24.51 o 
   1  -4   6      571.21      472.12     34.85 o 
   2  -4   6      802.14      864.76    103.01 o 
   3  -4   6     1523.11     1629.01    120.60 o 
   4  -4   6     3437.12     3693.36    187.58 o 
   5  -4   6       54.36       47.32     44.89 o 
   6  -4   6      768.78      901.26     99.49 o 
   7  -4   6      114.23      125.70     59.94 o 
  -9  -3   6      795.28      647.43     69.16 o 
  -8  -3   6     3586.12     3845.27    164.28 o 
  -7  -3   6     4999.83     5252.00    195.10 o 
  -6  -3   6    15511.23    16619.92    564.80 o 
  -5  -3   6      958.63      982.40     47.44 o 
  -4  -3   6    20631.64    18602.47    354.32 o 
  -3  -3   6    19105.76    17843.66    424.42 o 
  -2  -3   6    46805.78    40992.18    731.92 o 
  -1  -3   6     2446.09     2085.26     68.21 o 
   0  -3   6    30805.51    29094.72    751.90 o 
   1  -3   6    19683.22    19550.75    329.82 o 
   2  -3   6    51764.74    56682.36   1029.32 o 
   3  -3   6     1600.90     1756.17    116.24 o 
   4  -3   6    10407.68    12376.88    402.82 o 
   5  -3   6    10694.05    12694.28    409.38 o 
   6  -3   6    15667.51    16993.09    515.66 o 
   7  -3   6     1135.48     1089.57     97.55 o 
   8  -3   6     3331.25     3424.73    180.54 o 
  -9  -2   6     1131.70     1183.96     82.99 o 
  -8  -2   6     4773.14     4494.88    172.05 o 
  -7  -2   6      209.22      163.07     40.04 o 
  -6  -2   6     1873.68     1882.93    113.81 o 
  -5  -2   6     1980.66     1996.52     69.31 o 
  -4  -2   6    13145.90    12523.02    247.66 o 
  -3  -2   6     1594.99     1243.90     47.68 o 
  -2  -2   6       94.05       82.10     29.12 o 
  -1  -2   6      368.41      308.93     27.03 o 
   0  -2   6    29262.64    26945.27    916.00 o 
   1  -2   6     3055.18     2521.13     88.33 o 
   2  -2   6      433.09      363.58     59.33 o 
   3  -2   6       70.71       87.84     34.70 o 
   4  -2   6     4607.61     5087.95    195.35 o 
   5  -2   6      639.65      618.55     66.49 o 
   6  -2   6      178.26      223.98     50.23 o 
   7  -2   6      401.66      349.44     62.85 o 
   8  -2   6       94.91       91.00     46.59 o 
  -9  -1   6     1877.59     1784.80     96.10 o 
  -8  -1   6       56.43       44.65     29.36 o 
  -7  -1   6      990.14     1097.57     71.59 o 
  -6  -1   6      236.64      234.54     30.08 o 
  -5  -1   6     3650.77     4065.70    109.05 o 
  -4  -1   6     1524.66     1469.34     74.26 o 
  -3  -1   6     2017.85     1893.85     79.23 o 
  -2  -1   6       93.24      109.87     17.54 o 
  -1  -1   6     2619.80     2015.36     56.18 o 
   0  -1   6     9188.91     7694.16    125.22 o 
   1  -1   6      390.90      341.05     31.50 o 
   2  -1   6       30.21       66.08     19.10 o 
   3  -1   6     1195.21     1157.00     55.10 o 
   4  -1   6    11747.15    12012.88    355.75 o 
   5  -1   6       59.42       60.27     40.89 o 
   6  -1   6      320.05      308.82     36.92 o 
   7  -1   6      108.60      109.63     30.48 o 
   8  -1   6     3347.93     3242.89    115.25 o 
  -9   0   6     2670.07     2980.17    128.86 o 
  -8   0   6     2826.20     2690.18    111.87 o 
  -7   0   6     3099.25     2989.63    117.69 o 
  -6   0   6    21618.76    22794.67    436.51 o 
  -5   0   6    14360.82    15033.88    318.62 o 
  -4   0   6    21071.13    24574.91    636.02 o 
  -3   0   6     3486.12     3391.92     82.37 o 
  -2   0   6    87453.14    78678.73   1187.03 o 
  -1   0   6    49400.38    44497.91    688.69 o 
   0   0   6    27802.86    24299.85    456.33 o 
   1   0   6    18733.31    17314.09    339.91 o 
   2   0   6   115796.22    93451.20   1628.07 o 
   3   0   6    22510.25    21601.65   1133.12 o 
   4   0   6    31895.33    32876.10    642.97 o 
   5   0   6     9493.67     9398.69    212.51 o 
   6   0   6    26413.61    26948.37    532.07 o 
   7   0   6     8342.48     8436.03    312.92 o 
   8   0   6     8911.96     9087.94    228.71 o 
   9   0   6     1558.32     1352.06     76.03 o 
  -7   1   6      720.95      674.12     50.23 o 
  -6   1   6     6800.81     7138.58    174.84 o 
  -5   1   6     2583.49     2569.83     77.01 o 
  -4   1   6    10833.52    11887.42    325.17 o 
  -3   1   6     2427.12     2694.06    104.83 o 
  -2   1   6    16784.14    18452.09    335.90 o 
  -1   1   6      373.43      374.30     27.15 o 
   0   1   6    16405.49    13634.37    534.35 o 
   1   1   6     5527.34     4782.10    330.75 o 
   2   1   6     8933.04     8823.92    185.52 o 
   3   1   6     1271.15     1094.48     36.65 o 
   4   1   6     2357.52     2271.85     59.75 o 
   5   1   6     3890.12     3939.11    118.91 o 
   6   1   6     2727.35     2597.45     85.59 o 
   7   1   6      360.68      250.44     59.57 o 
   8   1   6      125.62       81.56     27.95 o 
   9   1   6     1301.96     1190.19    131.16 o 
  -8   2   6       82.84       63.82     53.14 o 
  -6   2   6       28.81       13.00     16.09 o 
  -5   2   6     6272.11     6301.64    141.60 o 
  -4   2   6       15.55       11.22     17.35 o 
  -3   2   6       77.62       44.28     20.30 o 
  -2   2   6     4760.83     4812.53    162.34 o 
  -1   2   6    16567.02    15803.25    300.78 o 
   0   2   6     1923.79     1847.65     55.60 o 
   1   2   6     2503.21     2244.09     57.27 o 
   2   2   6     6836.24     6357.23    112.84 o 
   3   2   6    11413.76    10601.06    175.28 o 
   4   2   6     3735.78     3362.76     90.30 o 
   5   2   6      345.83      298.71     29.61 o 
   6   2   6     3231.05     2914.65    121.33 o 
   7   2   6      935.64      847.14     65.52 o 
   8   2   6      746.68      719.50     68.19 o 
   9   2   6      288.73      236.36     51.69 o 
  10   2   6     1348.46     1416.19    121.09 o 
  -8   3   6     3284.08     3226.72    197.29 o 
  -7   3   6     2730.53     2938.91    175.69 o 
  -6   3   6    12493.81    12287.82    389.23 o 
  -5   3   6     8261.02     8808.59    184.18 o 
  -4   3   6    23270.41    24562.53    413.15 o 
  -3   3   6     8314.92     8938.31    172.74 o 
  -2   3   6    39113.73    40702.25    751.86 o 
  -1   3   6    19613.54    20567.03    392.07 o 
   0   3   6    47792.71    50028.25    953.60 o 
   1   3   6    14618.46    14933.66    282.16 o 
   2   3   6    60551.96    55787.67    974.55 o 
   3   3   6    13530.09    12883.69    250.51 o 
   4   3   6    35714.67    33052.96    596.51 o 
   5   3   6    10380.43     9848.49    207.50 o 
   6   3   6    24684.92    26154.18    692.81 o 
   7   3   6     5767.28     5650.94    203.11 o 
   8   3   6     7900.32     7977.36    266.93 o 
   9   3   6     2513.64     2266.73    126.91 o 
  -8   4   6     3979.75     3286.65    206.51 o 
  -7   4   6     1290.42     1228.13    114.54 o 
  -6   4   6     1330.49     1251.29     68.55 o 
  -5   4   6      522.88      455.00     56.06 o 
  -4   4   6    14935.20    15672.10    387.18 o 
  -3   4   6     1347.35     1350.41     53.91 o 
  -2   4   6      740.35      805.62     38.28 o 
  -1   4   6        0.87        5.34      9.61 o 
   0   4   6    32260.57    32954.70    586.47 o 
   1   4   6       91.34       81.26     16.26 o 
   2   4   6       81.02       73.79     14.88 o 
   3   4   6     1349.88     1283.92     47.01 o 
   4   4   6     6422.79     5739.26    133.06 o 
   5   4   6     1836.65     1658.80     61.07 o 
   6   4   6      336.22      276.57     40.16 o 
   7   4   6     2531.58     2444.36    119.15 o 
   8   4   6      992.76      883.06     76.68 o 
   9   4   6     1126.85     1172.56     95.12 o 
  -7   5   6      882.53      924.70     82.87 o 
  -6   5   6       36.81       47.41     22.37 o 
  -5   5   6     1146.64     1138.80     49.05 o 
  -4   5   6      812.44      907.81     52.75 o 
  -3   5   6     3634.17     3700.15    153.73 o 
  -2   5   6      187.25      234.27     88.39 o 
  -1   5   6     5131.35     5272.62    153.12 o 
   0   5   6      161.57      158.95     23.54 o 
   1   5   6     5232.67     5241.92    114.85 o 
   2   5   6      625.82      604.59     47.93 o 
   3   5   6     3365.34     3114.42    110.29 o 
   4   5   6       13.30       14.96     14.36 o 
   5   5   6     2331.86     2377.52    161.86 o 
   6   5   6      549.25      548.90     79.96 o 
   7   5   6     1358.01     1406.73     93.91 o 
   8   5   6       49.01       28.15     36.40 o 
   9   5   6       57.60       21.35     39.80 o 
  -6   6   6     2671.78     2922.17    166.47 o 
  -5   6   6     5346.78     5069.26    133.01 o 
  -4   6   6     8135.82     8234.73    156.85 o 
  -3   6   6      538.31      515.29     41.56 o 
  -2   6   6    13559.49    13728.42    271.73 o 
  -1   6   6    18073.86    19583.29    496.73 o 
   0   6   6    13062.89    13347.05    351.86 o 
   1   6   6      273.39      291.68     31.06 o 
   2   6   6    25732.58    26023.78    473.41 o 
   3   6   6    11995.54    12648.10    251.54 o 
   4   6   6    17030.10    18529.38    355.70 o 
   5   6   6      825.88      880.40     47.75 o 
   6   6   6    12424.45    13910.83    289.93 o 
   7   6   6     7843.59     8298.74    198.99 o 
   8   6   6     5985.01     5695.83    219.13 o 
   9   6   6      180.44      186.12     57.51 o 
  10   6   6     4514.92     4613.79    204.57 o 
  -5   7   6       10.68       31.30     55.08 o 
  -4   7   6      609.62      574.96     44.37 o 
  -3   7   6      858.52      859.03     84.93 o 
  -1   7   6     1217.05     1192.19     42.82 o 
   0   7   6      824.68      719.61     45.98 o 
   1   7   6      105.92      127.64     27.18 o 
   2   7   6      910.75      941.30     61.15 o 
   3   7   6     3307.23     3544.36    135.65 o 
   4   7   6      323.81      329.62     33.10 o 
   5   7   6     1947.82     2077.96     76.24 o 
   6   7   6        5.04       48.43     25.13 o 
   7   7   6     4622.10     4804.72    167.07 o 
   8   7   6        0.30       33.49     35.19 o 
   9   7   6      642.36      654.95     77.65 o 
  -4   8   6      817.85      770.30    124.73 o 
  -3   8   6     1302.29     1280.92     62.32 o 
  -2   8   6        2.75        8.49     24.99 o 
  -1   8   6     7420.34     7270.57    151.91 o 
   0   8   6     1805.93     1948.62     62.84 o 
   1   8   6     2521.26     2570.24     74.68 o 
   2   8   6      270.34      264.26     38.83 o 
   3   8   6     7701.05     8117.38    253.58 o 
   4   8   6     1234.40     1317.43     84.93 o 
   5   8   6     2250.42     2360.89    119.39 o 
   6   8   6     1269.04     1351.74     67.26 o 
   7   8   6     2975.23     3346.11    123.27 o 
   8   8   6      187.79      190.01     50.96 o 
   9   8   6      331.20      297.51     62.36 o 
  -4   9   6     2793.75     2690.18    170.11 o 
  -3   9   6      186.24      173.39     32.27 o 
  -2   9   6     1268.46     1009.49     74.50 o 
  -1   9   6     1535.88     1351.69     52.17 o 
   0   9   6     9498.20     9213.03    189.40 o 
   1   9   6     1133.25     1070.86     58.48 o 
   2   9   6     3645.41     3408.89    178.48 o 
   3   9   6     1063.98     1130.33     74.26 o 
   4   9   6    11783.48    12094.17    359.87 o 
   5   9   6     1526.35     1484.14     97.55 o 
   6   9   6     3883.57     4473.28    187.34 o 
   7   9   6     2075.55     2403.11    139.53 o 
   8   9   6     7870.56     9060.66    283.31 o 
   9   9   6      780.81      728.48     84.45 o 
  -3  10   6      266.51      222.70     34.83 o 
  -2  10   6      204.63      190.01     43.44 o 
  -1  10   6       68.68       50.96     31.30 o 
   0  10   6      954.62      847.52     43.85 o 
   1  10   6        5.36        3.17     18.35 o 
   2  10   6      130.94      144.14     25.85 o 
   3  10   6      591.40      477.46     37.58 o 
   4  10   6      528.57      524.16     62.12 o 
   5  10   6      140.39      151.67     42.22 o 
   6  10   6        1.89       -0.49     35.67 o 
   7  10   6     1368.82     1368.87    105.07 o 
   8  10   6       90.25      131.04     54.11 o 
  -1  11   6      515.56      318.13     52.66 o 
   0  11   6      890.11      774.03     44.53 o 
   1  11   6     2965.87     2699.14    129.70 o 
   2  11   6       87.90      121.36     32.40 o 
   3  11   6      854.87      726.65     46.06 o 
   4  11   6      181.68      155.06     41.01 o 
   5  11   6     2370.01     2456.25    128.37 o 
   6  11   6       60.07       91.24     46.11 o 
   7  11   6      217.99      186.85     55.57 o 
   8  11   6       11.70       59.70     51.44 o 
   1  12   6      890.85      829.51     49.54 o 
   2  12   6     2510.80     2317.22     80.87 o 
   3  12   6     1841.73     1654.25     97.31 o 
   4  12   6     5732.38     5544.65    207.48 o 
   5  12   6      979.55      974.30     86.39 o 
   6  12   6     3018.53     3224.05    163.31 o 
   7  12   6     1748.22     1882.35    127.64 o 
   3  13   6        0.79       25.48     34.70 o 
  -6 -11   7       90.24      107.26     54.60 o 
  -5 -11   7      581.70      519.06     79.84 o 
  -4 -11   7      132.78      206.99     62.36 o 
  -3 -11   7       25.49       50.23     46.35 o 
  -1 -11   7      185.74      165.25     60.67 o 
  -6 -10   7     1697.14     1880.65    135.65 o 
  -5 -10   7       51.17      101.43     53.14 o 
  -4 -10   7      258.95      204.81     59.70 o 
  -3 -10   7        4.39       14.32     39.31 o 
  -2 -10   7     1148.61     1049.28     95.12 o 
  -1 -10   7      409.56      361.95     49.14 o 
   0 -10   7       90.06      104.13     87.36 o 
  -8  -9   7     1644.69     1480.50    125.94 o 
  -7  -9   7     5602.62     5623.76    243.64 o 
  -6  -9   7     1864.03     1786.46    110.05 o 
  -5  -9   7     6824.57     6026.82    239.02 o 
  -4  -9   7     1936.59     1744.03    115.02 o 
  -3  -9   7     8212.92     7305.43    271.78 o 
  -2  -9   7     3059.35     2453.83    139.29 o 
  -1  -9   7     4239.15     4722.74    211.36 o 
   0  -9   7     1301.88     1309.42    109.20 o 
   1  -9   7     6970.55     7842.20    303.57 o 
   2  -9   7     1201.20     1116.02    106.77 o 
  -8  -8   7      125.41      109.93     54.36 o 
  -7  -8   7       74.95       95.12     47.80 o 
  -6  -8   7       13.01       25.68     27.85 o 
  -5  -8   7     2999.13     2774.66    101.23 o 
  -4  -8   7     1248.69     1172.52     64.56 o 
  -3  -8   7       14.36       44.41     38.58 o 
  -2  -8   7       78.45       94.52     29.34 o 
  -1  -8   7      401.26      405.49     69.64 o 
   0  -8   7     2153.36     2176.70    136.13 o 
   1  -8   7      264.03      310.61     67.46 o 
   2  -8   7      595.64      420.54     79.35 o 
   3  -8   7        1.83      -39.55     39.55 o 
   4  -8   7     1417.72     1629.49    133.47 o 
  -8  -7   7     1773.04     2215.53    144.87 o 
  -7  -7   7       76.17       23.78     40.53 o 
  -6  -7   7     2525.67     2361.86    130.80 o 
  -5  -7   7     1984.52     2048.34    174.48 o 
  -4  -7   7     2757.14     2471.52    171.81 o 
  -3  -7   7        1.80       11.25     22.45 o 
  -2  -7   7     6320.04     5889.23    223.49 o 
  -1  -7   7      229.94      240.48     54.84 o 
   0  -7   7      666.36      712.46     80.56 o 
   1  -7   7      158.62      128.61     50.72 o 
   2  -7   7      778.21      765.85     91.73 o 
   3  -7   7       16.35       12.62     42.95 o 
   4  -7   7      308.11      305.85     87.97 o 
   5  -7   7       75.10      123.03     61.88 o 
  -9  -6   7     1782.16     1958.31    136.38 o 
  -8  -6   7      938.94      861.70     88.57 o 
  -7  -6   7     8533.23     8632.32    303.33 o 
  -6  -6   7     4747.08     4262.65    180.79 o 
  -5  -6   7     3599.04     3038.03     98.38 o 
  -4  -6   7     1125.23      976.81     68.80 o 
  -3  -6   7    24005.81    21092.02    409.50 o 
  -2  -6   7     6804.31     6250.86    158.13 o 
  -1  -6   7     3965.19     3946.70    174.23 o 
   0  -6   7     1417.34     1486.32    107.02 o 
   1  -6   7    16864.92    19936.86    608.85 o 
   2  -6   7     2971.16     3181.34    185.64 o 
   3  -6   7     3332.46     3651.65    156.94 o 
   4  -6   7     1293.50     1325.26     96.53 o 
   5  -6   7     4907.43     6028.86    219.74 o 
  -9  -5   7     2005.47     1831.63    125.94 o 
  -8  -5   7      336.00      389.72     63.09 o 
  -7  -5   7      203.31      218.88     52.42 o 
  -6  -5   7     3972.18     3303.64    152.39 o 
  -5  -5   7     3343.12     3013.90     75.43 o 
  -4  -5   7        5.56       12.71     17.96 o 
  -3  -5   7      930.17      732.63     44.25 o 
  -2  -5   7     6262.17     5745.46    144.70 o 
  -1  -5   7     3001.00     2727.73    117.94 o 
   0  -5   7     4022.84     4299.66    128.71 o 
   1  -5   7      143.40      198.26     57.03 o 
   2  -5   7     6758.40     7512.76    222.13 o 
   3  -5   7       88.24       35.38     35.40 o 
   4  -5   7     1799.99     2026.02    218.03 o 
   5  -5   7      421.51      394.08     68.00 o 
   6  -5   7     2361.89     2553.38    136.49 o 
  -9  -4   7     1145.31     1142.47     96.58 o 
  -8  -4   7     3617.31     3837.02    174.23 o 
  -7  -4   7      122.53       89.30     40.04 o 
  -6  -4   7     9617.13     9857.87    221.78 o 
  -5  -4   7     1241.13     1060.53     52.65 o 
  -4  -4   7     5056.24     4585.13    119.49 o 
  -3  -4   7       19.63       32.19     17.47 o 
  -2  -4   7    23828.80    21397.32    410.79 o 
  -1  -4   7       38.87       25.41     17.84 o 
   0  -4   7     1355.35     1390.41     66.37 o 
   1  -4   7       20.05       18.96     20.76 o 
   2  -4   7     8768.39     9892.49    262.24 o 
   3  -4   7     1142.81     1125.12     82.70 o 
   4  -4   7       95.67      159.43     59.21 o 
   5  -4   7      258.93      324.69     71.34 o 
   6  -4   7      852.56      819.72    102.89 o 
   7  -4   7      115.79      188.55     70.37 o 
  -9  -3   7     3681.75     3903.75    173.99 o 
  -8  -3   7       22.65       51.44     38.58 o 
  -7  -3   7     2887.60     2897.18    138.08 o 
  -6  -3   7     5428.33     5546.18    204.57 o 
  -5  -3   7    21947.24    22773.04    439.99 o 
  -4  -3   7      100.51      108.78     24.63 o 
  -3  -3   7    13768.35    12425.23    253.07 o 
  -2  -3   7    11982.76    10191.73    216.70 o 
  -1  -3   7    28742.63    24529.48    466.21 o 
   0  -3   7      259.28      289.42     35.58 o 
   1  -3   7    17604.56    16908.96    293.66 o 
   2  -3   7     9915.72    10707.97    254.19 o 
   3  -3   7    17966.41    19158.39    574.15 o 
   4  -3   7      327.55      234.41     59.70 o 
   5  -3   7     7297.54     8354.95    316.68 o 
   6  -3   7     5419.81     6408.29    267.17 o 
   7  -3   7     5020.67     5479.13    246.30 o 
  -9  -2   7      973.13      975.27     76.92 o 
  -8  -2   7      387.35      289.26     50.23 o 
  -7  -2   7     1043.30     1139.56     70.98 o 
  -6  -2   7      241.10      263.83     32.93 o 
  -5  -2   7     4696.39     4887.75    127.24 o 
  -4  -2   7      881.03      792.82     48.05 o 
  -3  -2   7      263.39      207.55     31.18 o 
  -2  -2   7     1476.69     1211.37     55.81 o 
  -1  -2   7     5836.63     5143.39    136.38 o 
   0  -2   7     3662.46     2992.88    139.05 o 
   1  -2   7      618.88      571.81     44.18 o 
   2  -2   7     2601.82     2273.69     88.28 o 
   3  -2   7     2008.20     2115.31    123.03 o 
   4  -2   7     1201.35     1264.04     93.18 o 
   5  -2   7      150.34      153.61     48.53 o 
   6  -2   7     2119.27     2148.80    127.16 o 
   7  -2   7      381.33      429.03     67.22 o 
   8  -2   7      940.17      906.11     92.70 o 
  -9  -1   7     1655.47     1661.53     97.31 o 
  -8  -1   7     4255.08     4424.99    168.41 o 
  -7  -1   7      100.35       94.29     28.10 o 
  -6  -1   7     3295.20     3525.26    105.76 o 
  -5  -1   7     7065.13     7371.19    233.20 o 
  -4  -1   7     8449.47     9315.66    282.95 o 
  -3  -1   7     4507.48     4560.56    112.89 o 
  -2  -1   7     7061.53     6103.09    141.27 o 
  -1  -1   7      850.20      593.06     32.26 o 
   0  -1   7    18008.80    17278.46    253.61 o 
   1  -1   7     5360.23     4272.55    146.33 o 
   2  -1   7      862.14      784.65     48.38 o 
   3  -1   7      271.85      267.41     34.29 o 
   4  -1   7     3421.92     3600.66    154.58 o 
   5  -1   7     9436.59     9716.30    312.07 o 
   6  -1   7       99.37      134.68     44.41 o 
   7  -1   7      109.22      149.24     45.62 o 
   8  -1   7       53.90      113.81     47.32 o 
  -9   0   7     3851.09     3961.26    153.61 o 
  -8   0   7     1400.96     1291.95     75.47 o 
  -7   0   7     4214.41     4335.25    123.52 o 
  -6   0   7     2805.29     2995.38    134.44 o 
  -5   0   7    14848.23    16664.77    450.63 o 
  -4   0   7     3992.38     4267.75    151.18 o 
  -3   0   7    31500.59    33586.73    784.90 o 
  -2   0   7    10922.65    10794.79    195.35 o 
  -1   0   7    39753.38    36286.83    573.97 o 
   0   0   7    12903.16    11583.79    245.76 o 
   1   0   7    54265.57    46615.95   1135.79 o 
   2   0   7     9057.13     7771.01    187.22 o 
   3   0   7    45881.82    46054.64    839.74 o 
   4   0   7     6892.11     7554.93    232.47 o 
   5   0   7    19030.92    20469.40    416.29 o 
   6   0   7     9038.74     9372.45    222.87 o 
   7   0   7    13411.90    13231.67    298.51 o 
   8   0   7     1662.55     1562.66     78.07 o 
   9   0   7     5499.00     5185.99    248.73 o 
  -7   1   7     2853.61     2940.99     92.89 o 
  -6   1   7      445.60      365.18     33.39 o 
  -5   1   7     7415.18     7910.39    236.60 o 
  -4   1   7     6243.33     6247.41    195.10 o 
  -3   1   7     5113.10     5024.20    142.08 o 
  -2   1   7     3290.52     3234.65     79.69 o 
  -1   1   7     6875.41     6058.58    314.49 o 
   0   1   7     4658.09     4238.36    115.64 o 
   1   1   7    15787.30    14402.77    390.57 o 
   2   1   7     9117.97     8178.40    181.60 o 
   3   1   7     3042.24     2912.11     87.76 o 
   4   1   7     3253.31     2906.45     73.31 o 
   5   1   7     3117.82     2890.84     90.53 o 
   6   1   7     3227.76     3236.02    101.42 o 
   7   1   7      797.86      759.99     50.44 o 
   8   1   7        2.48       35.00     31.06 o 
   9   1   7       17.03       40.49     29.03 o 
  -7   2   7      213.59      148.75     48.29 o 
  -6   2   7      217.63      222.79     26.13 o 
  -5   2   7        4.55       -3.40     21.11 o 
  -4   2   7     4910.49     5269.35    146.19 o 
  -3   2   7       82.23       98.85     26.28 o 
  -2   2   7     1872.46     2039.36     99.49 o 
  -1   2   7     3606.48     3830.27    130.31 o 
   0   2   7     1366.52     1013.58     47.58 o 
   1   2   7      392.88      259.91     25.31 o 
   2   2   7      779.59      840.76     41.01 o 
   3   2   7     4133.06     3987.22    104.47 o 
   4   2   7     1622.26     1468.88     46.95 o 
   5   2   7     3715.21     3428.23    161.44 o 
   6   2   7      277.81      276.49     33.10 o 
   7   2   7     1166.86     1137.49     58.98 o 
   8   2   7      121.62      112.47     40.77 o 
   9   2   7     1820.15     1629.59    101.56 o 
  -8   3   7     1180.53     1279.81    142.44 o 
  -7   3   7     2411.85     2200.73    131.52 o 
  -6   3   7     5929.44     5529.36    219.61 o 
  -5   3   7    18920.32    19547.83    433.40 o 
  -4   3   7     4080.04     4324.03    123.00 o 
  -3   3   7    14440.24    16140.84    591.86 o 
  -2   3   7    16137.01    18168.32    496.73 o 
  -1   3   7    66034.75    64904.56    946.39 o 
   0   3   7    11955.10    12988.01    217.20 o 
   1   3   7    25605.62    26338.72    400.22 o 
   2   3   7    33237.94    34015.34    506.12 o 
   3   3   7    92573.88    85380.78   1082.36 o 
   4   3   7     7047.74     6217.63    143.85 o 
   5   3   7    18560.99    18212.65    356.81 o 
   6   3   7    14695.29    13413.79    389.23 o 
   7   3   7    28316.98    26677.36    717.56 o 
   8   3   7     3504.37     2956.14    144.39 o 
   9   3   7     6309.25     5681.03    221.31 o 
  10   3   7     2238.06     2191.99    148.51 o 
  -7   4   7     5880.90     6196.45    295.57 o 
  -6   4   7      800.34      687.71     68.43 o 
  -5   4   7     3016.83     2513.52    129.10 o 
  -4   4   7     3015.51     3372.08    101.63 o 
  -3   4   7    14375.29    17290.11    467.62 o 
  -2   4   7     2671.59     2935.56     89.72 o 
  -1   4   7     6342.83     6571.21    150.38 o 
   0   4   7       13.68       78.24     58.65 o 
   1   4   7    19188.57    19199.13    402.58 o 
   2   4   7       44.03       42.11     13.47 o 
   3   4   7     2825.52     2679.54     57.85 o 
   4   4   7       73.75       75.18     18.57 o 
   5   4   7     3787.02     3360.60     96.88 o 
   6   4   7      833.20      769.44     79.72 o 
   7   4   7     1131.35     1030.11     78.62 o 
   8   4   7      934.35      890.09     78.38 o 
   9   4   7      120.58       91.00     44.41 o 
  -7   5   7        3.13       58.97     57.03 o 
  -6   5   7      227.34      153.15     35.85 o 
  -5   5   7      384.59      360.11     65.03 o 
  -4   5   7     2771.92     2500.42    201.90 o 
  -3   5   7      935.84     1078.20    191.22 o 
  -2   5   7      241.00      270.79     27.25 o 
  -1   5   7      115.82      128.10     20.36 o 
   0   5   7     6290.49     6139.42    182.48 o 
   1   5   7     5920.88     5812.31    179.09 o 
   2   5   7       69.61       91.76     18.00 o 
   3   5   7       15.21       30.50     14.93 o 
   4   5   7     5565.79     5489.33    132.52 o 
   5   5   7     7090.71     6663.31    157.68 o 
   6   5   7        3.65        7.39     20.41 o 
   7   5   7       36.75       47.08     35.67 o 
   8   5   7      710.65      620.74     73.53 o 
   9   5   7     1435.37     1244.87     97.31 o 
  -6   6   7     1013.02      927.32     66.77 o 
  -5   6   7     9380.96     9714.10    216.16 o 
  -4   6   7     8237.46     7924.45    238.65 o 
  -3   6   7     9944.72    10370.77    364.73 o 
  -2   6   7     2162.48     2267.13     71.59 o 
  -1   6   7    26428.20    27660.40    696.45 o 
   0   6   7    18539.55    19117.62    496.25 o 
   1   6   7    20942.64    21300.88    552.79 o 
   2   6   7     2795.24     2968.76    114.05 o 
   3   6   7    30934.39    31916.40    581.17 o 
   4   6   7    14706.07    15049.90    299.15 o 
   5   6   7    20878.30    21515.75    670.48 o 
   6   6   7     3124.73     3162.64    102.26 o 
   7   6   7    13100.60    13761.47    296.56 o 
   8   6   7     4627.30     4435.43    191.95 o 
   9   6   7     5743.51     5867.15    234.41 o 
  -5   7   7     1528.01     1457.55     87.64 o 
  -4   7   7      706.68      740.39     51.33 o 
  -3   7   7     4596.73     4663.78    212.57 o 
  -2   7   7      367.70      318.20     28.15 o 
  -1   7   7     2385.02     2463.53     91.73 o 
   0   7   7      627.58      516.39     41.74 o 
   1   7   7     7420.02     7276.79    218.88 o 
   2   7   7     1059.23      818.99     55.81 o 
   3   7   7      636.38      588.22     50.47 o 
   4   7   7      101.67      105.15     24.36 o 
   5   7   7      880.67      822.49     51.29 o 
   6   7   7     3002.50     3233.62    106.78 o 
   7   7   7       16.66      -13.87     31.18 o 
   8   7   7      305.40      314.49     64.79 o 
   9   7   7      132.58       89.54     49.26 o 
  -5   8   7        9.86       89.30     74.26 o 
  -4   8   7     1457.58     1416.26     99.38 o 
  -3   8   7      933.40      707.13     78.38 o 
  -2   8   7      631.16      608.85     71.34 o 
  -1   8   7      146.83      137.59     26.21 o 
   0   8   7     4869.47     5102.03    162.59 o 
   1   8   7     1337.71     1321.55     71.34 o 
   2   8   7      651.31      663.45     54.84 o 
   3   8   7      691.33      681.16     58.72 o 
   4   8   7     4704.16     5126.30    190.73 o 
   5   8   7      565.17      555.22     62.36 o 
   6   8   7      463.51      506.51     44.27 o 
   7   8   7      394.05      407.46     45.73 o 
   8   8   7     1128.70     1237.83    101.43 o 
   9   8   7       58.01        9.22     45.38 o 
  -4   9   7     1731.39     1818.05    145.36 o 
  -3   9   7     3435.49     3099.32    173.02 o 
  -2   9   7     1071.47      897.13     83.72 o 
  -1   9   7     4871.19     4778.80    151.42 o 
   0   9   7     4479.62     4863.25    160.40 o 
   1   9   7     5715.10     6295.70    202.14 o 
   2   9   7     1533.30     1511.56     82.75 o 
   3   9   7    10428.97    10386.06    314.98 o 
   4   9   7     2637.97     2551.62    124.49 o 
   5   9   7     5766.71     6270.46    229.32 o 
   6   9   7     1789.90     1751.31    108.96 o 
   7   9   7     7187.71     8315.88    300.66 o 
   8   9   7     2288.12     2551.52    137.23 o 
   9   9   7     2413.42     2486.34    149.24 o 
  -3  10   7      814.05      743.04     90.76 o 
   0  10   7      341.83      302.85     40.28 o 
   1  10   7     1495.85     1411.10     78.14 o 
   2  10   7        1.31       45.14     31.55 o 
   3  10   7       17.23       65.76     32.76 o 
   4  10   7     1154.03     1166.98     83.72 o 
   5  10   7      955.07      976.73     83.96 o 
   6  10   7      525.98      533.13     71.83 o 
   7  10   7      195.11      246.79     56.78 o 
   8  10   7     1880.49     2252.17    147.54 o 
   0  11   7     2057.01     1861.00     90.27 o 
   1  11   7      561.35      492.85     51.20 o 
   2  11   7     1751.12     1808.10     98.52 o 
   3  11   7       38.23       30.58     31.55 o 
   4  11   7     2146.43     1978.69    112.60 o 
   5  11   7      220.86      252.86     54.36 o 
   6  11   7     1075.77     1281.27     99.25 o 
   7  11   7       13.05       44.89     46.59 o 
   8  11   7     1095.51     1234.19    111.38 o 
   1  12   7     2421.03     2403.35    114.78 o 
   2  12   7      146.59      104.10     39.55 o 
   3  12   7     1722.51     1754.95    105.80 o 
   4  12   7     1422.74     1382.22     96.58 o 
   5  12   7     3289.00     3160.22    155.55 o 
   6  12   7      319.26      285.62     63.58 o 
  -6 -10   8      132.51      107.26     59.45 o 
  -5 -10   8     1050.67      956.34     99.01 o 
  -4 -10   8      386.54      353.56     70.37 o 
  -3 -10   8      322.57      268.63     66.25 o 
  -2 -10   8       93.24       83.96     52.90 o 
  -1 -10   8      376.00      297.02     72.80 o 
  -7  -9   8     2847.65     3006.86    168.41 o 
  -6  -9   8     6745.45     6207.12    254.80 o 
  -5  -9   8      620.83      549.88     76.68 o 
  -4  -9   8     6029.76     5949.17    245.58 o 
  -3  -9   8     4819.94     4151.75    194.62 o 
  -2  -9   8     8838.38     8792.72    325.41 o 
  -1  -9   8      623.95      587.25     86.15 o 
   0  -9   8     4551.44     5518.44    253.83 o 
   1  -9   8     4413.77     4678.34    234.17 o 
  -8  -8   8     1594.53     1633.86    129.83 o 
  -7  -8   8      132.30      196.80     56.06 o 
  -6  -8   8      750.68      593.07     74.98 o 
  -5  -8   8      747.92      645.95     55.91 o 
  -4  -8   8     2831.77     2509.89     98.91 o 
  -3  -8   8      513.03      372.25     66.73 o 
  -2  -8   8       40.98       66.98     45.86 o 
  -1  -8   8       11.47       68.92     51.93 o 
   0  -8   8     1556.14     1677.78    128.86 o 
   1  -8   8     1355.12     1492.63    130.31 o 
   2  -8   8        9.31      -32.27     45.62 o 
   3  -8   8      211.92      183.70     69.40 o 
  -8  -7   8        8.05       26.94     44.65 o 
  -7  -7   8     1445.39     1373.48    106.53 o 
  -6  -7   8      252.18      190.01     52.17 o 
  -5  -7   8     2159.63     1929.77     81.25 o 
  -4  -7   8       43.41       37.73     24.88 o 
  -3  -7   8     2426.16     2115.67     85.26 o 
  -2  -7   8       11.50        3.64     36.64 o 
  -1  -7   8     1567.16     1782.62    125.46 o 
   0  -7   8     1612.53     1660.56    131.77 o 
   1  -7   8     1313.29     1615.66    130.80 o 
   2  -7   8      167.73      149.48     60.18 o 
   3  -7   8      374.85      386.57     85.90 o 
   4  -7   8     1101.63     1178.62    125.70 o 
  -8  -6   8     2668.95     2820.74    161.61 o 
  -7  -6   8     3367.45     3197.35    165.01 o 
  -6  -6   8    13998.66    13275.71    414.47 o 
  -5  -6   8     2430.57     2175.48    106.41 o 
  -4  -6   8    10395.72     9631.80    220.31 o 
  -3  -6   8     2177.41     1940.17     87.72 o 
  -2  -6   8    22231.22    20351.50    408.97 o 
  -1  -6   8     7761.89     8442.07    301.63 o 
   0  -6   8     4741.47     4901.83    223.25 o 
   1  -6   8     1055.34     1429.78    124.00 o 
   2  -6   8    18970.13    23101.21    717.07 o 
   3  -6   8     2270.34     2546.34    240.36 o 
   4  -6   8     3198.36     3533.56    198.14 o 
   5  -6   8     1265.21     1324.32    102.44 o 
  -9  -5   8      691.22      696.45     87.84 o 
  -8  -5   8     1803.94     1693.56    119.15 o 
  -7  -5   8       88.69      113.32     47.56 o 
  -6  -5   8     1215.42     1138.58     88.33 o 
  -5  -5   8        2.40        1.94     32.03 o 
  -4  -5   8     2234.51     1894.18     73.85 o 
  -3  -5   8      846.04      797.69     59.45 o 
  -2  -5   8      867.85      766.02     48.04 o 
  -1  -5   8      892.90      849.01     55.37 o 
   0  -5   8      158.97      434.61     76.20 o 
   1  -5   8     2973.35     3007.10    175.20 o 
   2  -5   8        5.27        4.55     35.24 o 
   3  -5   8      872.91     1007.75     82.46 o 
   4  -5   8      230.77      251.56    136.62 o 
   5  -5   8     2659.13     2806.58    142.79 o 
   6  -5   8      116.11      114.43     52.59 o 
  -9  -4   8     4033.44     4631.99    207.48 o 
  -8  -4   8      391.56      350.17     64.79 o 
  -7  -4   8     1280.05     1194.64     92.94 o 
  -6  -4   8     1043.76      969.91     55.68 o 
  -5  -4   8     7012.05     6775.18    165.18 o 
  -4  -4   8     1364.99     1350.29     64.55 o 
  -3  -4   8     2097.75     1931.53     72.13 o 
  -2  -4   8      113.77      107.39     24.27 o 
  -1  -4   8    20255.85    19842.03    479.87 o 
   0  -4   8      447.20      494.06     45.19 o 
   1  -4   8       29.25       45.05     68.31 o 
   2  -4   8      140.94      152.06     40.08 o 
   3  -4   8     4944.75     5310.74    189.04 o 
   4  -4   8       12.91       16.50     44.89 o 
   5  -4   8      136.00      143.90     59.94 o 
   6  -4   8      105.97      216.21     68.43 o 
  -9  -3   8     1173.89     1115.53     92.46 o 
  -8  -3   8     2456.39     2421.80    132.74 o 
  -7  -3   8     1181.48     1107.93     63.14 o 
  -6  -3   8     8902.26     9092.60    213.64 o 
  -5  -3   8     4065.08     3815.96    112.72 o 
  -4  -3   8    10726.33    10152.10    219.59 o 
  -3  -3   8     3049.93     2644.39     84.94 o 
  -2  -3   8    20949.52    19328.39    380.07 o 
  -1  -3   8     5322.47     4844.40    132.45 o 
   0  -3   8    14522.29    14617.05    769.98 o 
   1  -3   8     3284.56     3243.58     91.89 o 
   2  -3   8    18889.25    19821.06    558.25 o 
   3  -3   8     1419.16     1571.01    119.88 o 
   4  -3   8     7874.04     8877.89    334.88 o 
   5  -3   8     3376.67     3569.84    190.98 o 
   6  -3   8     5934.32     6633.00    285.13 o 
   7  -3   8     1121.04     1228.37    122.79 o 
  -9  -2   8      491.68      474.65     60.67 o 
  -8  -2   8     4045.91     3989.41    168.89 o 
  -7  -2   8       10.60        5.43     23.01 o 
  -6  -2   8       95.04      102.06     28.14 o 
  -5  -2   8      856.01      767.31     65.28 o 
  -4  -2   8     8115.47     7872.29    256.50 o 
  -3  -2   8     1948.24     1864.55     68.62 o 
  -2  -2   8     1972.46     1708.73    116.36 o 
  -1  -2   8     2104.81     1672.60     69.13 o 
   0  -2   8    11511.92    10423.21    625.95 o 
   1  -2   8    11675.14    10883.93    205.42 o 
   2  -2   8     1644.98     1502.73     73.85 o 
   3  -2   8     4186.34     3678.80    178.60 o 
   4  -2   8      748.63      731.88     83.48 o 
   5  -2   8     4143.30     4689.74    210.15 o 
   6  -2   8     1154.43     1214.05    107.26 o 
   7  -2   8     2123.41     2508.43    154.33 o 
  -9  -1   8     2894.92     3124.31    143.41 o 
  -8  -1   8     1869.13     1855.42    102.89 o 
  -7  -1   8     4854.92     4947.37    139.16 o 
  -6  -1   8       12.75       -2.45     19.99 o 
  -5  -1   8     9173.08    10098.26    309.40 o 
  -4  -1   8     3100.12     3187.16    135.65 o 
  -3  -1   8    12352.80    12640.29    258.75 o 
  -2  -1   8      298.50      206.55     26.57 o 
  -1  -1   8    16989.76    15052.58    340.47 o 
   0  -1   8      181.46      185.75     22.31 o 
   1  -1   8     8419.08     7479.05    240.24 o 
   2  -1   8      123.78      105.78     26.10 o 
   3  -1   8     4500.83     4542.05    136.77 o 
   4  -1   8     1807.92     1678.51    108.96 o 
   5  -1   8     1644.19     1568.10    106.53 o 
   6  -1   8      131.62      165.01     52.90 o 
   7  -1   8      309.53      298.72     63.82 o 
   8  -1   8      233.65      227.13     60.18 o 
  -9   0   8     1340.22     1319.37     84.93 o 
  -8   0   8     1875.36     1841.58     96.34 o 
  -7   0   8       69.73       89.99     27.17 o 
  -6   0   8     7151.35     7750.37    185.53 o 
  -5   0   8     5160.22     5590.51    192.19 o 
  -4   0   8    10329.81    11653.74    345.07 o 
  -3   0   8      121.40       74.01     31.55 o 
  -2   0   8    36390.01    37496.11    683.72 o 
  -1   0   8    15004.53    14403.69    480.75 o 
   0   0   8    10108.23     9613.05    172.29 o 
   1   0   8      174.94      167.82     27.26 o 
   2   0   8    45078.09    41855.92    784.05 o 
   3   0   8    11893.29    12337.32    359.75 o 
   4   0   8     8943.30     9444.98    510.32 o 
   5   0   8      173.39      223.74     50.47 o 
   6   0   8    14129.61    15767.63    470.28 o 
   7   0   8     7089.42     6903.57    252.61 o 
   8   0   8     4081.38     3799.34    131.20 o 
  -7   1   8     1248.30     1169.13    114.78 o 
  -6   1   8     1260.50     1255.09     81.78 o 
  -5   1   8      920.79      805.16     59.94 o 
  -4   1   8     5441.35     6097.68    205.78 o 
  -3   1   8      280.24      256.33     37.65 o 
  -2   1   8      686.29      716.24     37.63 o 
  -1   1   8     5605.28     5919.17    147.40 o 
   0   1   8     6259.00     5899.75    150.83 o 
   1   1   8      237.01      196.55     29.36 o 
   2   1   8     4054.16     3837.89    172.41 o 
   3   1   8     3912.90     3721.99    140.62 o 
   4   1   8      592.90      522.17     42.40 o 
   5   1   8      308.89      250.38     32.25 o 
   6   1   8      538.93      462.13     41.26 o 
   7   1   8     2596.73     2416.78     91.99 o 
   8   1   8      103.07      170.71     35.20 o 
   9   1   8      615.44      545.03     84.20 o 
  -7   2   8     2350.17     2482.95    143.41 o 
  -6   2   8       37.68       18.38     18.45 o 
  -5   2   8     5474.23     5404.63    176.90 o 
  -4   2   8     3027.13     3020.22    104.21 o 
  -3   2   8     2159.88     2379.50     95.20 o 
  -2   2   8     1482.25     1552.57     90.76 o 
  -1   2   8    21197.37    22269.48    429.40 o 
   0   2   8       32.62        8.95     17.35 o 
   1   2   8     2355.33     2484.61     82.01 o 
   2   2   8     1579.13     1372.91     57.81 o 
   3   2   8     9241.06     8664.60    191.73 o 
   4   2   8       68.05       62.11     20.93 o 
   5   2   8      394.87      384.23     29.19 o 
   6   2   8     5121.81     4627.15    216.70 o 
   7   2   8     1474.93     1251.24     63.30 o 
   8   2   8      145.73      129.32     33.41 o 
   9   2   8      323.73      326.54     47.26 o 
  -7   3   8      623.77      576.09     73.53 o 
  -6   3   8     2016.05     1874.59    116.72 o 
  -5   3   8     3467.12     3542.66    124.24 o 
  -4   3   8    19322.49    21401.58    464.12 o 
  -3   3   8     1858.08     2079.58     88.51 o 
  -2   3   8    12024.73    13163.11    385.35 o 
  -1   3   8    14907.60    15574.23    437.77 o 
   0   3   8    49160.10    51367.30    922.01 o 
   1   3   8     5993.57     5946.58    118.11 o 
   2   3   8    29043.87    28785.32    439.09 o 
   3   3   8    10015.48     9502.19    165.64 o 
   4   3   8    48239.66    44345.99    795.67 o 
   5   3   8     7815.92     7379.83    140.43 o 
   6   3   8    11020.32    11046.88    242.29 o 
   7   3   8     6367.75     6049.07    296.66 o 
   8   3   8    14630.99    14645.03    323.77 o 
   9   3   8     1919.44     1930.88    120.85 o 
  -7   4   8     1361.50     1315.97    108.96 o 
  -6   4   8     2150.85     2029.65    125.22 o 
  -4   4   8     6752.59     6664.85    176.71 o 
  -3   4   8     1934.70     2132.08     88.15 o 
  -2   4   8     3489.67     3860.31    149.72 o 
  -1   4   8       47.99       65.80     22.74 o 
   0   4   8    10962.34    11288.02    239.37 o 
   1   4   8      184.18      183.18     33.05 o 
   2   4   8     3123.14     2990.33    106.67 o 
   3   4   8      479.32      426.56     54.12 o 
   4   4   8     7946.10     7395.61    194.66 o 
   5   4   8      143.26      125.86     25.31 o 
   6   4   8      586.01      569.87     44.25 o 
   7   4   8      665.09      599.14     66.49 o 
   8   4   8     1529.74     1483.17    102.65 o 
   9   4   8      110.85       59.21     41.50 o 
  -7   5   8     1359.24     1672.20    164.28 o 
  -6   5   8        0.27       52.55     30.54 o 
  -5   5   8       70.74       47.27     47.08 o 
  -4   5   8      793.54      711.25    119.88 o 
  -3   5   8     4912.64     5572.07    189.04 o 
  -2   5   8     1503.45     1548.60     64.41 o 
  -1   5   8      112.54       90.76     21.91 o 
   0   5   8        0.21       14.49     16.31 o 
   1   5   8     3698.02     3234.48    119.88 o 
   2   5   8     2619.80     2321.59     71.67 o 
   3   5   8        8.90       39.22     17.82 o 
   4   5   8      340.95      309.28     29.98 o 
   5   5   8     3196.82     2997.21     93.85 o 
   6   5   8     3553.09     3362.83    103.87 o 
   7   5   8        0.96       24.99     34.46 o 
   8   5   8      263.85      238.54     55.08 o 
   9   5   8       46.20       43.92     44.65 o 
  -6   6   8     2372.35     2267.97    156.40 o 
  -5   6   8     3277.03     3340.10    111.93 o 
  -4   6   8     8027.42     8413.68    433.64 o 
  -3   6   8     3645.67     3547.76    182.97 o 
  -2   6   8    13050.75    13070.19    362.06 o 
  -1   6   8     8435.30     8189.12    183.06 o 
   0   6   8    23800.52    23513.25    606.90 o 
   1   6   8     7774.23     7448.11    223.49 o 
   2   6   8    26832.72    26257.07    682.86 o 
   3   6   8    16619.76    15671.46    359.39 o 
   4   6   8    32082.46    30770.25    569.67 o 
   5   6   8     4253.08     4216.06    117.78 o 
   6   6   8    17840.32    18060.90    365.04 o 
   7   6   8     9820.39    10656.24    245.16 o 
   8   6   8    13078.23    12786.74    405.74 o 
   9   6   8     1683.44     1356.98    105.32 o 
  -5   7   8      211.58      196.37     48.03 o 
  -4   7   8     2480.81     2501.39    219.37 o 
  -3   7   8     4733.27     4962.50    232.23 o 
  -2   7   8     6775.68     6415.08    154.24 o 
  -1   7   8       80.64       64.48     19.48 o 
   0   7   8     3781.39     3911.03    133.95 o 
   1   7   8     2704.89     2815.88    112.11 o 
   2   7   8     9766.73    10186.10    300.18 o 
   3   7   8     1152.17     1080.59     73.04 o 
   4   7   8     1061.59     1133.73     80.08 o 
   5   7   8      543.90      601.16     44.27 o 
   6   7   8     2459.11     2641.99    135.53 o 
   7   7   8     1597.96     1757.85     82.71 o 
   8   7   8      335.86      328.57     66.73 o 
   9   7   8      107.66      112.35     50.23 o 
  -4   8   8      104.02      123.00     51.32 o 
  -3   8   8     1056.66      918.97     93.43 o 
  -2   8   8       15.69       29.12     36.16 o 
  -1   8   8      738.00      636.51     46.83 o 
   0   8   8        2.77       13.35     22.81 o 
   1   8   8     1452.93     1159.21     68.43 o 
   2   8   8      401.84      377.10     46.35 o 
   3   8   8      434.65      416.90     50.72 o 
   4   8   8      175.58      163.56     44.17 o 
   5   8   8     1392.78     1463.27     94.64 o 
   6   8   8     1349.32     1477.59    104.35 o 
   7   8   8      377.10      390.51     50.27 o 
   8   8   8       13.25       30.09     41.25 o 
   9   8   8      123.91      105.32     59.21 o 
  -4   9   8     5407.56     4908.62    316.92 o 
  -3   9   8     2689.15     2348.75    157.00 o 
  -2   9   8     2693.06     2231.30    138.56 o 
  -1   9   8     2596.89     2589.96    100.71 o 
   0   9   8    15150.53    16769.36    452.33 o 
   1   9   8     4893.21     5029.71    173.99 o 
   2   9   8     5145.65     5458.26    190.98 o 
   3   9   8     2888.59     2938.19    129.58 o 
   4   9   8    17482.59    18083.63    516.15 o 
   5   9   8     5289.01     5447.10    210.39 o 
   6   9   8     5633.84     6114.18    237.08 o 
   7   9   8     2105.17     2481.49    148.03 o 
   9   9   8     1788.15     1765.39    132.74 o 
  -2  10   8     2044.46     1714.91    126.43 o 
   0  10   8      936.18      932.80     62.12 o 
   1  10   8       28.99       47.80     29.36 o 
   2  10   8     2161.58     2130.84    105.32 o 
   3  10   8        0.64       -1.21     31.06 o 
   4  10   8      345.78      367.64     55.81 o 
   5  10   8       27.39       20.38     37.13 o 
   6  10   8      173.95      158.46     52.17 o 
   7  10   8      535.62      611.27     80.56 o 
   8  10   8       15.83       30.82     52.42 o 
   0  11   8      245.16      271.78     43.68 o 
   1  11   8     2161.25     2246.11    107.99 o 
   2  11   8      123.21      141.72     39.80 o 
   3  11   8      154.68      137.11     43.19 o 
   4  11   8       64.31       21.84     35.67 o 
   5  11   8     2682.33     2698.68    141.47 o 
   6  11   8       44.25       33.00     42.71 o 
   7  11   8       57.17      100.71     55.08 o 
   8  11   8       12.21      -18.44     46.59 o 
   1  12   8     2063.31     2126.47    106.53 o 
   2  12   8     2397.38     2325.94    117.45 o 
   3  12   8      448.67      388.75     60.67 o 
   4  12   8     2542.73     2659.36    139.05 o 
   5  12   8     1392.83     1395.32    106.04 o 
  -5 -10   9       64.67       73.77     55.57 o 
  -4 -10   9      175.00      138.80     59.94 o 
  -3 -10   9       10.56      -15.77     50.47 o 
  -2 -10   9     1016.87     1076.95    115.75 o 
  -5  -9   9     4629.26     4782.44    221.55 o 
  -4  -9   9      608.40      513.72     81.05 o 
  -3  -9   9     6324.95     5987.03    257.47 o 
  -2  -9   9     4234.04     4277.94    213.79 o 
  -1  -9   9     5456.46     6122.68    279.55 o 
   0  -9   9     1651.30     1558.88    136.86 o 
   1  -9   9     4495.55     5057.62    259.17 o 
  -7  -8   9      750.51      371.76     72.07 o 
  -6  -8   9       50.52       56.54     48.53 o 
  -5  -8   9     2617.40     2513.86    103.81 o 
  -4  -8   9       12.82      -33.97     35.67 o 
  -3  -8   9      166.18       91.73     46.83 o 
  -2  -8   9      181.42      183.45     61.15 o 
  -1  -8   9     1357.75     1336.60    121.82 o 
   0  -8   9      394.92      335.12     83.96 o 
   1  -8   9       51.56      179.33     73.28 o 
   2  -8   9      387.28      502.80    103.13 o 
  -8  -7   9     1693.70     1695.01    131.04 o 
  -7  -7   9      369.21      351.38     73.04 o 
  -6  -7   9     1884.52     1706.66    121.33 o 
  -5  -7   9      709.78      648.00     52.13 o 
  -4  -7   9     1396.45     1315.06     71.04 o 
  -3  -7   9     1967.04     1848.50     85.08 o 
  -2  -7   9     1571.99     1304.81    108.47 o 
  -1  -7   9       31.89       58.72     48.53 o 
   0  -7   9      664.74      704.94    103.86 o 
   1  -7   9     1355.44     1395.08    130.55 o 
   2  -7   9      181.63      126.67     64.79 o 
   3  -7   9        0.85       30.82     57.27 o 
  -8  -6   9     1272.66      984.01    102.16 o 
  -7  -6   9     4415.14     4685.37    211.12 o 
  -6  -6   9     4187.46     3787.76    174.72 o 
  -5  -6   9    11701.90    10581.40    352.35 o 
  -4  -6   9     1819.01     1413.69     80.56 o 
  -3  -6   9    14844.93    13939.94    306.03 o 
  -2  -6   9     5511.39     5133.19    150.20 o 
  -1  -6   9    13132.45    14318.20    467.37 o 
   0  -6   9     2586.24     2653.78    166.71 o 
   1  -6   9    11307.93    12994.46    465.67 o 
   2  -6   9     4919.82     5988.00    285.37 o 
   3  -6   9     8875.19    10665.21    305.22 o 
   4  -6   9     1504.85     1444.85    105.56 o 
   5  -6   9     3896.25     4324.29    288.77 o 
  -8  -5   9     1999.48     2147.58    139.77 o 
  -7  -5   9     1608.29     1767.33    122.55 o 
  -6  -5   9      701.42      544.54     70.86 o 
  -5  -5   9     5350.50     4909.11    199.47 o 
  -4  -5   9     3237.07     2873.93     98.54 o 
  -3  -5   9     1744.44     1678.49    114.17 o 
  -2  -5   9     1431.91     1242.58     66.49 o 
  -1  -5   9     2693.11     2456.98    174.72 o 
   0  -5   9        3.74       18.93     43.92 o 
   1  -5   9     1796.47     1675.84    138.08 o 
   2  -5   9     3512.28     3794.18    149.02 o 
   3  -5   9      230.65      257.18     55.27 o 
   4  -5   9       33.68       19.02     41.28 o 
   5  -5   9       37.51       77.84     42.76 o 
  -8  -4   9     3600.93     3902.54    186.12 o 
  -7  -4   9       24.59       31.60     27.79 o 
  -6  -4   9     1454.47     1313.61     67.51 o 
  -5  -4   9      140.31      140.35     30.60 o 
  -4  -4   9     5466.74     4880.90    135.93 o 
  -3  -4   9      186.69      175.24     32.05 o 
  -2  -4   9     5011.56     4727.44    158.22 o 
  -1  -4   9      379.52      373.87     43.43 o 
   0  -4   9     3222.44     3392.37    122.33 o 
   1  -4   9      443.13      384.87     72.80 o 
   2  -4   9     3083.91     3195.22    167.80 o 
   3  -4   9       96.72      243.68     68.43 o 
   4  -4   9     1132.22     1362.40     94.32 o 
   5  -4   9      747.48      865.59    102.89 o 
   6  -4   9      528.52      581.67     94.88 o 
  -8  -3   9      868.35      938.87     90.76 o 
  -7  -3   9     3736.79     3524.60    284.40 o 
  -6  -3   9     8438.18     8373.08    205.46 o 
  -5  -3   9    20358.07    21367.37    601.57 o 
  -4  -3   9       90.86       69.89     39.07 o 
  -3  -3   9    15999.37    14946.54    311.44 o 
  -2  -3   9    12338.20    11415.73    252.07 o 
  -1  -3   9    32350.41    27829.70    539.38 o 
   0  -3   9     2455.60     2163.24     90.35 o 
   1  -3   9     8070.41     7769.18    166.23 o 
   2  -3   9     5400.48     5603.22    172.94 o 
   3  -3   9    28403.87    32243.37    906.35 o 
   4  -3   9      805.04      959.98    101.68 o 
   5  -3   9     4141.05     4813.74    238.54 o 
   6  -3   9     3324.70     3942.09    221.80 o 
   7  -3   9     5034.46     5791.20    280.52 o 
  -8  -2   9     1268.83     1424.93    100.95 o 
  -7  -2   9     4596.22     4655.14    140.69 o 
  -6  -2   9      108.57       98.99     29.99 o 
  -5  -2   9      367.46      393.60     56.78 o 
  -4  -2   9       57.78       28.39     33.97 o 
  -3  -2   9     6663.42     5920.38    153.85 o 
  -2  -2   9     1028.48      880.73     51.14 o 
  -1  -2   9      250.24      262.25     87.24 o 
   0  -2   9     1916.02     1710.10     87.97 o 
   1  -2   9     1899.44     1797.99     63.92 o 
   2  -2   9     1928.88     1777.67    153.49 o 
   3  -2   9      337.87      316.43     68.67 o 
   4  -2   9     2457.81     2592.63    157.25 o 
   5  -2   9        5.39       21.11     45.14 o 
   6  -2   9     2256.34     2312.60    153.61 o 
   7  -2   9      150.30      165.25     66.49 o 
  -8  -1   9     3586.09     3763.02    123.27 o 
  -7  -1   9      112.69      133.86     31.83 o 
  -6  -1   9     2679.19     2496.58    141.23 o 
  -5  -1   9     3596.81     3385.90    145.84 o 
  -4  -1   9     5197.44     5483.01    206.75 o 
  -3  -1   9       38.09       29.61     30.33 o 
  -2  -1   9     6693.13     6485.10    161.42 o 
  -1  -1   9     4375.08     4205.99    104.26 o 
   0  -1   9    17303.16    15816.78    319.87 o 
   1  -1   9      797.45      796.88     51.50 o 
   2  -1   9     1265.58     1191.58     62.89 o 
   3  -1   9     2769.82     2906.88    109.56 o 
   4  -1   9     4396.68     4442.71    196.07 o 
   5  -1   9      811.15     1014.10     96.82 o 
   6  -1   9      767.74      736.73     84.20 o 
   7  -1   9       60.70       86.39     50.72 o 
  -8   0   9     1576.56     1560.77     94.40 o 
  -7   0   9     1166.74     1018.67     74.26 o 
  -6   0   9      303.89      240.26     34.72 o 
  -5   0   9    12491.66    13308.71    391.42 o 
  -4   0   9     7838.01     7902.14    260.14 o 
  -3   0   9     8473.00     8813.34    287.80 o 
  -2   0   9      142.16      169.06     24.61 o 
  -1   0   9    26663.00    27490.22    861.45 o 
   0   0   9    13076.23    12395.07    270.28 o 
   1   0   9    12351.13    11065.33    246.11 o 
   2   0   9      285.51      297.20     56.42 o 
   3   0   9    25601.46    25218.85    679.22 o 
   4   0   9     3451.55     3387.05    117.26 o 
   5   0   9     8346.03     9066.44    314.01 o 
   6   0   9     1949.08     1688.46    112.11 o 
   7   0   9     6484.20     6456.83    251.16 o 
   8   0   9     1689.66     1359.41    106.29 o 
  -8   1   9      680.94      651.80     85.90 o 
  -7   1   9     2664.64     2385.24    114.05 o 
  -6   1   9       47.30       51.33     23.94 o 
  -5   1   9     1744.73     2108.52    108.71 o 
  -4   1   9      161.71       94.88     34.94 o 
  -3   1   9     2725.54     2636.45    105.63 o 
  -2   1   9     2312.28     2372.18    127.40 o 
  -1   1   9      289.91      302.13     35.51 o 
   0   1   9      609.13      489.98     41.62 o 
   1   1   9     4374.92     3677.65    115.39 o 
   2   1   9    15809.03    15103.97    317.93 o 
   3   1   9       40.61       62.96     23.93 o 
   4   1   9      636.86      638.09     48.75 o 
   5   1   9       38.15       21.11     35.67 o 
   6   1   9     7253.52     6990.45    251.64 o 
   7   1   9       82.12       70.13     41.25 o 
   8   1   9      891.68      801.52     80.81 o 
  -7   2   9     1679.82     1432.94    108.47 o 
  -6   2   9     1907.41     1636.06     67.88 o 
  -5   2   9       40.90       86.87     31.79 o 
  -4   2   9    14501.47    15241.38    356.14 o 
  -3   2   9     4528.73     4918.16    155.10 o 
  -2   2   9     4366.38     4886.06    188.31 o 
  -1   2   9     1699.75     1778.73    101.92 o 
   0   2   9    25990.48    25672.96    511.66 o 
   1   2   9     3605.54     3667.13    124.49 o 
   2   2   9     2052.61     1880.83     73.40 o 
   3   2   9      294.29      288.44     37.61 o 
   4   2   9     9748.45     9033.66    210.09 o 
   5   2   9      293.63      255.68     37.44 o 
   6   2   9      444.64      383.65     38.64 o 
   7   2   9      360.68      378.66     43.56 o 
   8   2   9      630.89      500.37     70.13 o 
  -7   3   9     1587.59     1535.34    115.27 o 
  -6   3   9      509.97      437.28     67.95 o 
  -5   3   9     4443.99     4596.80    157.73 o 
  -4   3   9     1178.76     1182.89     64.70 o 
  -3   3   9     9699.79    11561.68    509.60 o 
  -2   3   9     1586.21     1892.54    102.89 o 
  -1   3   9    21388.26    22929.16    631.41 o 
   0   3   9     4494.16     4337.72    123.28 o 
   1   3   9    11719.89    12410.79    539.44 o 
   2   3   9     3288.97     3191.91    103.50 o 
   3   3   9    32571.58    31002.97    578.68 o 
   4   3   9     3480.32     3129.59    152.03 o 
   5   3   9     7084.64     7205.33    218.16 o 
   6   3   9     2295.88     2169.42    114.05 o 
   7   3   9    13222.63    11659.08    366.18 o 
   8   3   9     3032.47     2484.65    137.59 o 
   9   3   9     3339.17     3252.92    167.20 o 
  -7   4   9     2276.98     1956.61    132.50 o 
  -6   4   9      570.73      445.29     66.98 o 
  -4   4   9        2.15      -21.38     21.38 o 
  -3   4   9     8978.79     9959.63    250.69 o 
  -2   4   9       76.38      117.45     37.13 o 
  -1   4   9      132.73      241.21     41.98 o 
   0   4   9     2388.87     2293.85     80.71 o 
   1   4   9    15643.94    15881.05    264.85 o 
   2   4   9        8.21       38.51     14.59 o 
   3   4   9       24.25       58.31     15.69 o 
   4   4   9     2522.99     2126.74     75.88 o 
   5   4   9     4416.37     4181.21    120.84 o 
   6   4   9       89.35       91.60     27.92 o 
   7   4   9       31.57       -1.70     32.27 o 
   8   4   9     1817.27     1570.28    106.04 o 
   9   4   9      403.26      420.05     68.92 o 
  -6   5   9     1997.12     1926.76    131.28 o 
  -5   5   9       92.47      137.83     78.38 o 
  -4   5   9     1989.28     2008.78    187.34 o 
  -3   5   9     1066.76     1201.92     79.35 o 
  -2   5   9     3975.56     3978.98    153.61 o 
  -1   5   9       12.28       14.92     20.47 o 
   0   5   9     6041.67     6014.46    149.53 o 
   1   5   9      232.15      217.50     28.33 o 
   2   5   9     4657.31     4751.43    122.80 o 
   3   5   9       17.51       14.39     13.88 o 
   4   5   9     3068.43     2829.32     70.88 o 
   5   5   9      646.04      572.59     43.83 o 
   6   5   9     1192.77     1118.94     60.72 o 
   7   5   9      871.09      694.99     66.98 o 
   8   5   9      637.99      540.17     65.28 o 
   9   5   9      438.20      315.22     67.46 o 
  -6   6   9      177.07      167.68     59.45 o 
  -5   6   9     2603.93     2705.93    185.64 o 
  -4   6   9     3558.69     3955.44    275.42 o 
  -2   6   9      336.98      295.66     36.72 o 
  -1   6   9    11575.76    11665.71    251.86 o 
   0   6   9    14662.66    13939.88    336.46 o 
   1   6   9    17972.34    16713.05    333.32 o 
   2   6   9     1050.10     1000.02     65.52 o 
   3   6   9    24458.84    22639.42    608.60 o 
   4   6   9    13290.21    12347.84    258.76 o 
   5   6   9    20549.41    19898.87    393.43 o 
   6   6   9     2395.63     2189.19     84.68 o 
   7   6   9     9214.29     9732.27    235.20 o 
   8   6   9     6533.30     6768.65    261.35 o 
   9   6   9     8373.37     8113.98    302.60 o 
  -5   7   9     1750.90     1937.47    142.44 o 
  -4   7   9      186.94      171.08     82.02 o 
  -3   7   9     2873.27     2525.90    160.40 o 
  -2   7   9     1950.56     1845.53     72.83 o 
  -1   7   9     4614.53     4298.50    117.41 o 
   0   7   9      125.36      112.64     23.38 o 
   1   7   9     2632.26     2426.16    103.13 o 
   2   7   9      237.04      192.68     36.89 o 
   3   7   9     4251.15     3932.63    152.88 o 
   4   7   9       12.15        5.58     26.21 o 
   5   7   9     1873.30     1813.87     73.38 o 
   6   7   9        5.76       14.44     25.33 o 
   7   7   9     1138.61     1173.61     69.22 o 
   8   7   9      141.42      151.18     52.90 o 
   9   7   9      283.66      334.88     73.28 o 
  -4   8   9      512.71      500.86    121.58 o 
  -3   8   9      630.87      589.68     82.75 o 
  -2   8   9      653.19      631.90     78.87 o 
  -1   8   9      738.98      658.72     41.95 o 
   0   8   9     1518.63     1385.37     73.28 o 
   1   8   9      222.67      189.28     35.91 o 
   2   8   9      148.47      153.36     37.61 o 
   3   8   9     1490.24     1422.02     87.36 o 
   4   8   9     1240.11     1215.02     86.39 o 
   5   8   9        4.08       22.57     37.61 o 
   6   8   9      301.95      285.37     61.39 o 
   7   8   9     1831.82     1942.27     89.99 o 
   8   8   9      364.08      359.14     70.37 o 
   9   8   9        4.50       31.79     49.50 o 
  -3   9   9     4698.78     4912.02    246.79 o 
  -2   9   9     2110.99     1851.05    127.40 o 
  -1   9   9     3894.14     3527.43    105.32 o 
   0   9   9     3614.41     3318.44    125.94 o 
   1   9   9    12786.26    12919.48    371.03 o 
   2   9   9     4623.27     4350.01    166.23 o 
   3   9   9     9102.66    10000.22    315.71 o 
   4   9   9     5233.10     5543.68    211.60 o 
   5   9   9    14861.67    16171.67    485.09 o 
   6   9   9     3770.95     4058.81    188.07 o 
   7   9   9     7301.68     8216.39    307.46 o 
  -2  10   9     1826.69     1639.20    130.31 o 
  -1  10   9     1636.57     1317.43    109.44 o 
   0  10   9      222.17      166.23     34.94 o 
   1  10   9     3506.18     3584.40    143.90 o 
   2  10   9     1146.35     1304.57     85.18 o 
   3  10   9     1394.13     1322.77     88.33 o 
   4  10   9      152.86      171.08     46.83 o 
   5  10   9     1652.22     1635.08    109.93 o 
   6  10   9      107.17       62.61     48.05 o 
   7  10   9      238.64      248.73     67.22 o 
   8  10   9      484.58      473.20     86.87 o 
   0  11   9      126.87      148.75     35.19 o 
   1  11   9       82.19      108.23     36.64 o 
   2  11   9     1283.54     1282.73     85.90 o 
   3  11   9       55.24       48.78     36.89 o 
   4  11   9       52.50       48.05     40.04 o 
   5  11   9        1.61      -36.16     36.16 o 
   6  11   9     1189.34     1177.65    101.92 o 
   7  11   9      178.53      178.12     63.09 o 
   1  12   9     4111.85     4047.16    160.40 o 
   2  12   9     1194.49      942.02     77.41 o 
   3  12   9     2559.12     2659.61    135.65 o 
  -4 -10  10       89.70      113.57     65.28 o 
  -5  -9  10     1417.90     1331.99    118.66 o 
  -4  -9  10     3297.05     3268.70    183.70 o 
  -3  -9  10      862.38      909.51    107.26 o 
  -2  -9  10     5715.98     6384.03    291.44 o 
  -1  -9  10     1659.42     1731.90    153.36 o 
  -7  -8  10      135.54      227.86     63.82 o 
  -6  -8  10       85.04       85.18     54.36 o 
  -5  -8  10       16.34       17.02     30.10 o 
  -4  -8  10     1186.44     1052.44    103.38 o 
  -3  -8  10      540.12      568.56     87.36 o 
  -2  -8  10       38.00      -43.68     48.05 o 
  -1  -8  10       39.35       10.68     59.21 o 
   0  -8  10      569.65      553.28    108.23 o 
   1  -8  10     1051.14     1128.63    141.23 o 
  -7  -7  10     1443.22     1153.14    109.44 o 
  -6  -7  10       52.12       38.58     42.47 o 
  -5  -7  10     2234.43     2026.49    129.10 o 
  -4  -7  10      177.67       52.99     32.91 o 
  -3  -7  10      575.67      485.04     68.55 o 
  -2  -7  10       24.37       22.08     51.20 o 
  -1  -7  10     1618.02     1514.71    135.41 o 
   0  -7  10       60.73      108.96     71.10 o 
   1  -7  10      279.34      262.81     81.05 o 
   2  -7  10       10.13       -3.15     51.69 o 
   3  -7  10      178.13      159.19     78.38 o 
  -7  -6  10      784.53      573.42     87.12 o 
  -6  -6  10     7613.47     7179.24    280.52 o 
  -5  -6  10     5146.97     4783.90    212.09 o 
  -4  -6  10     5218.89     4849.22    145.04 o 
  -3  -6  10      794.56      732.62     58.48 o 
  -2  -6  10    20076.88    19843.55    423.53 o 
  -1  -6  10     7224.38     7533.77    306.97 o 
   0  -6  10     5064.30     5196.42    251.64 o 
   1  -6  10     2715.19     3001.76    195.10 o 
   2  -6  10    13727.04    17093.55    578.51 o 
   3  -6  10     4003.20     4437.13    244.61 o 
   4  -6  10     4380.42     4920.37    359.14 o 
  -8  -5  10     2095.25     2016.06    140.75 o 
  -7  -5  10     1079.26      937.66     95.12 o 
  -6  -5  10     2063.51     2002.71    131.04 o 
  -5  -5  10      533.44      590.89     78.14 o 
  -4  -5  10     6462.35     6063.83    230.41 o 
  -3  -5  10      616.30      565.60     56.30 o 
  -2  -5  10      598.72      467.92     71.22 o 
  -1  -5  10     1007.34      849.08     65.09 o 
   0  -5  10     3768.02     4011.01    210.63 o 
   1  -5  10      172.66      182.73     66.98 o 
   2  -5  10      611.68      612.00     97.55 o 
   3  -5  10      833.25      927.20    134.32 o 
   4  -5  10      118.94      137.64     49.79 o 
   5  -5  10      155.34      110.37     50.66 o 
  -8  -4  10      343.92      355.50     73.77 o 
  -7  -4  10     1711.01     1658.47     83.82 o 
  -6  -4  10      150.73      141.25     34.41 o 
  -5  -4  10     3978.78     4075.80    186.61 o 
  -4  -4  10      349.58      322.99     61.88 o 
  -3  -4  10     1234.60     1149.07    165.98 o 
  -2  -4  10     1934.14     1538.58     76.41 o 
  -1  -4  10     7077.68     6295.17    174.92 o 
   0  -4  10      594.80      545.52     55.99 o 
   1  -4  10       11.42       62.36     50.96 o 
   2  -4  10      684.54      675.63     91.73 o 
   3  -4  10     2278.96     2352.43    117.79 o 
   4  -4  10      181.23      179.90     51.07 o 
   5  -4  10        3.15       -4.33     37.79 o 
  -8  -3  10     6544.69     6869.84    263.78 o 
  -7  -3  10     1193.30     1099.30    170.84 o 
  -6  -3  10     4946.60     5129.22    153.08 o 
  -5  -3  10     7553.18     6583.50    249.94 o 
  -4  -3  10    22972.46    23580.96    668.54 o 
  -3  -3  10     1293.39     1200.80     64.88 o 
  -2  -3  10    13365.66    11793.44    269.55 o 
  -1  -3  10    11227.90     9673.18    232.83 o 
   0  -3  10    28546.35    28149.75    557.40 o 
   1  -3  10     1780.04     1766.00     69.70 o 
   2  -3  10    12234.22    12200.55    298.18 o 
   3  -3  10     7339.09     7087.27    294.11 o 
   4  -3  10    15967.32    19023.47    603.51 o 
   5  -3  10     1858.42     1964.37    151.91 o 
   6  -3  10     4497.76     4813.74    251.64 o 
  -8  -2  10     2916.11     3003.01    115.39 o 
  -7  -2  10     1374.08     1399.11     75.65 o 
  -6  -2  10     2457.86     2457.35     97.48 o 
  -5  -2  10        8.54       14.56     39.55 o 
  -4  -2  10     8766.17     8636.69    299.21 o 
  -3  -2  10     1567.29     1368.87     99.49 o 
  -2  -2  10     2305.28     1837.90    108.96 o 
  -1  -2  10       62.39      106.95     80.20 o 
   0  -2  10     7120.88     6118.17    165.57 o 
   1  -2  10     1233.95     1246.52     53.85 o 
   2  -2  10     1592.53     1559.21     81.06 o 
   3  -2  10     1374.59     1246.57    110.90 o 
   4  -2  10     1577.96     1529.52    131.52 o 
   5  -2  10      725.09      792.30    101.43 o 
   6  -2  10      178.66       88.57     65.28 o 
   7  -2  10     1138.66     1308.21    135.16 o 
  -8  -1  10     1121.92     1306.07     75.09 o 
  -7  -1  10     3845.56     4076.87    132.10 o 
  -6  -1  10      137.98      114.40     31.71 o 
  -5  -1  10     1791.86     1699.87    107.26 o 
  -4  -1  10     1370.18     1218.91     94.64 o 
  -3  -1  10     9240.35     9260.82    311.58 o 
  -2  -1  10      636.00      538.86     45.38 o 
  -1  -1  10     4746.21     4621.89    115.08 o 
   0  -1  10      484.50      494.11     70.88 o 
   1  -1  10     8564.24     7980.43    200.01 o 
   2  -1  10     2718.98     2463.40     96.17 o 
   3  -1  10     2378.45     2326.04    159.79 o 
   4  -1  10       78.46       54.11     50.47 o 
   5  -1  10     3681.15     3644.34    193.89 o 
   6  -1  10     1475.83     1657.64    131.04 o 
   7  -1  10      419.20      413.50     83.96 o 
  -8   0  10     3418.82     3634.74    186.97 o 
  -7   0  10     1125.21     1087.57     63.61 o 
  -6   0  10     5543.01     5483.26    204.08 o 
  -5   0  10     6606.49     7310.76    259.65 o 
  -4   0  10    14099.06    17280.41    509.60 o 
  -3   0  10      368.20      515.66     62.61 o 
  -2   0  10    29117.40    31767.63    667.53 o 
  -1   0  10     9787.14    10193.20    203.40 o 
   0   0  10    19620.83    18772.84    381.43 o 
   1   0  10     3911.90     3511.59    114.74 o 
   2   0  10    18820.29    18048.86    377.11 o 
   3   0  10     4345.52     4584.19    187.34 o 
   4   0  10    19529.82    20481.16    604.48 o 
   5   0  10     1065.67     1026.96     96.34 o 
   6   0  10     8166.27     8444.74    311.82 o 
   7   0  10     3674.34     3711.80    190.01 o 
  -7   1  10     2868.17     2757.50     98.67 o 
  -6   1  10     3330.36     3041.56    133.71 o 
  -5   1  10      920.85      780.65     69.89 o 
  -4   1  10     1324.32     1321.07     92.21 o 
  -3   1  10     2492.92     2614.30    109.29 o 
  -2   1  10     3314.30     3591.12    128.25 o 
  -1   1  10     4724.75     4916.61    140.06 o 
   0   1  10     1367.71     1316.58     65.40 o 
   1   1  10       13.11       19.18     21.87 o 
   2   1  10     1778.95     1461.83     72.80 o 
   3   1  10     6592.04     6901.14    184.93 o 
   4   1  10      521.59      520.92     49.85 o 
   5   1  10      299.15      276.40     59.21 o 
   6   1  10       51.03       45.38     41.25 o 
   7   1  10     4297.00     4551.42    205.29 o 
   8   1  10      125.25      156.28     56.54 o 
  -7   2  10     3108.81     2829.71    165.01 o 
  -6   2  10      492.32      360.43     38.98 o 
  -5   2  10     2378.89     2359.67    115.75 o 
  -4   2  10     1827.68     1898.23     91.73 o 
  -3   2  10     3878.79     4386.61    148.10 o 
  -2   2  10     1342.72     1430.64     74.91 o 
  -1   2  10    10606.90     9310.56    306.00 o 
   0   2  10      690.00      725.86     52.14 o 
   1   2  10     7843.69     7743.71    374.92 o 
   2   2  10      291.24      320.21     40.01 o 
   3   2  10     5252.18     5188.47    146.19 o 
   4   2  10      262.47      270.11     39.52 o 
   5   2  10     2051.82     2090.22    119.15 o 
   6   2  10       97.45      101.92     42.95 o 
   7   2  10     2010.60     1731.66    114.30 o 
   8   2  10        2.64       16.02     39.55 o 
  -7   3  10      484.91      450.63     80.56 o 
  -6   3  10      346.80      311.58     65.03 o 
  -5   3  10     1311.44     1394.35     84.20 o 
  -4   3  10    13465.41    14241.74    496.61 o 
  -3   3  10     1598.51     1736.47     87.06 o 
  -2   3  10     2903.42     3418.18    152.64 o 
  -1   3  10     2741.59     2910.52    141.23 o 
   0   3  10    27359.22    27748.73    757.11 o 
   1   3  10     2864.25     2827.38    153.24 o 
   2   3  10     5214.43     5703.09    262.93 o 
   3   3  10     2021.69     1943.78    134.68 o 
   4   3  10    29556.37    29151.01    559.64 o 
   5   3  10      954.34      828.00     57.88 o 
   6   3  10     3253.62     2981.62    143.90 o 
   7   3  10     2593.16     2294.40    130.07 o 
   8   3  10     8429.95     7408.32    278.09 o 
  -6   4  10     2855.48     2905.43    166.95 o 
  -4   4  10      839.95      819.91     59.34 o 
  -3   4  10      155.12      159.78     46.35 o 
  -2   4  10     2980.78     3083.30    143.17 o 
  -1   4  10      190.88      188.31     43.92 o 
   0   4  10      300.42      420.54     57.03 o 
   1   4  10     2367.29     2183.74    112.35 o 
   2   4  10     3175.89     2902.23     95.74 o 
   3   4  10     2625.34     2391.68    107.74 o 
   4   4  10      145.07      143.11     28.83 o 
   5   4  10     1980.71     1861.57     78.12 o 
   6   4  10       49.69       42.15     27.35 o 
   7   4  10     2642.49     2482.46    133.47 o 
   8   4  10        0.58       23.30     41.98 o 
  -6   5  10      550.08      488.73     77.65 o 
  -5   5  10     1189.81     1281.76    164.28 o 
  -4   5  10     1147.06     1408.18    160.64 o 
  -3   5  10     9704.87    11437.76    349.92 o 
  -2   5  10      300.57      304.30     54.60 o 
  -1   5  10     2193.32     2297.55    114.78 o 
   0   5  10      723.56      664.94     46.12 o 
   1   5  10    16754.75    15765.66    327.27 o 
   2   5  10       72.42      104.75     24.28 o 
   3   5  10      908.64      899.00     40.45 o 
   4   5  10      706.80      640.08     50.47 o 
   5   5  10     8212.20     8128.41    230.41 o 
   6   5  10     1117.29     1056.81    100.95 o 
   7   5  10       73.66       60.91     40.04 o 
   8   5  10       36.60       47.32     43.19 o 
   9   5  10      830.42      801.76     92.46 o 
  -5   6  10       73.36       51.20     79.84 o 
  -4   6  10     2391.01     2671.98    231.99 o 
  -2   6  10     5741.55     5570.13    199.96 o 
  -1   6  10      296.19      284.49     37.83 o 
   0   6  10     9939.16     9494.81    217.32 o 
   1   6  10     5618.24     5670.97    145.93 o 
   2   6  10     9486.04     8939.95    203.15 o 
   3   6  10      813.81      734.70     50.72 o 
   4   6  10    13719.51    12989.97    277.37 o 
   5   6  10     4238.82     3914.44    119.16 o 
   6   6  10     7185.01     7226.26    197.17 o 
   7   6  10     1125.64     1008.27     86.87 o 
   8   6  10     6609.53     7333.58    276.40 o 
   9   6  10     2173.93     2095.65    140.02 o 
  -5   7  10      161.47      181.51     73.77 o 
  -4   7  10      406.15      408.89    113.32 o 
  -2   7  10     3500.47     3382.30    112.82 o 
  -1   7  10      108.65       92.73     39.68 o 
   0   7  10      220.86      216.56     31.42 o 
   1   7  10       24.95       28.80     20.86 o 
   2   7  10     6150.43     5299.07    186.12 o 
   3   7  10      669.87      542.11     57.27 o 
   4   7  10      161.79      114.78     39.31 o 
   5   7  10        1.45       16.02     34.70 o 
   6   7  10     2357.61     2512.01     96.52 o 
   7   7  10      667.61      763.74     59.44 o 
   8   7  10       94.07       79.35     48.05 o 
   9   7  10      238.98      226.16     63.58 o 
  -4   8  10        1.86       -5.58     58.97 o 
  -3   8  10     1514.82     1312.09    122.79 o 
  -2   8  10     1485.83     1341.69    119.39 o 
  -1   8  10     1358.80     1182.25     58.30 o 
   0   8  10      242.19      220.99     31.69 o 
   1   8  10     3076.24     2946.68    123.03 o 
   2   8  10      267.45      254.31     43.19 o 
   3   8  10     1939.22     1664.44     95.12 o 
   4   8  10      286.28      360.84     56.30 o 
   5   8  10     1668.43     1635.08    104.83 o 
   6   8  10        7.86       32.76     36.64 o 
   7   8  10      737.48      709.79     86.63 o 
   8   8  10      492.55      520.03     74.50 o 
  -2   9  10     2446.77     2121.13    146.08 o 
  -1   9  10      940.40      874.01     56.66 o 
   0   9  10     5963.95     5556.45    258.68 o 
   1   9  10     4205.81     4048.38    154.09 o 
   2   9  10     5804.98     5913.74    206.75 o 
   3   9  10     2121.96     1989.85    108.47 o 
   4   9  10    13985.10    13667.37    415.44 o 
   5   9  10     4351.96     4327.20    185.88 o 
   6   9  10     6159.69     6907.46    263.29 o 
   7   9  10     2408.62     2259.70    138.08 o 
  -1  10  10     1402.72     1248.03    113.08 o 
   0  10  10     1207.99      933.31     88.45 o 
   1  10  10       23.56       40.77     29.61 o 
   2  10  10     2150.14     2250.72    114.30 o 
   3  10  10      686.12      722.66     73.77 o 
   4  10  10      833.82      859.52     82.02 o 
   5  10  10       58.18      131.28     52.42 o 
   6  10  10     1275.39     1361.59    110.41 o 
   7  10  10       64.70       93.91     50.23 o 
   0  11  10        2.16        6.07     27.66 o 
   1  11  10      630.89      560.56     59.70 o 
   2  11  10        9.17        4.85     33.73 o 
   3  11  10      107.54      131.04     45.38 o 
   4  11  10       38.83       66.25     45.14 o 
   5  11  10      658.91      657.14     82.51 o 
   6  11  10       20.27       12.13     43.68 o 
  -4  -9  11      154.58      114.54     65.76 o 
  -3  -9  11     2043.54     2042.75    163.80 o 
  -2  -9  11     1691.70     1960.97    169.14 o 
  -6  -8  11      224.39      182.00     66.49 o 
  -5  -8  11       47.13       11.16     42.47 o 
  -4  -8  11      202.86      186.85     64.31 o 
  -3  -8  11      585.00      602.54     90.51 o 
  -2  -8  11      647.87      571.96    103.62 o 
  -1  -8  11       56.53       94.15     70.37 o 
   0  -8  11      324.81      381.47     99.98 o 
  -7  -7  11      145.19      134.44     62.12 o 
  -6  -7  11     2269.42     2048.58    139.05 o 
  -5  -7  11     1379.82     1281.51    115.99 o 
  -4  -7  11     2947.83     2536.91    204.81 o 
  -3  -7  11        1.46      -23.30     42.47 o 
  -2  -7  11     2259.16     2062.89    151.91 o 
  -1  -7  11      429.58      475.62     96.34 o 
   0  -7  11     3140.96     4122.39    243.64 o 
   1  -7  11      155.24      133.71     72.07 o 
   2  -7  11      268.99      255.28     85.66 o 
  -7  -6  11     1584.53     1492.15    126.43 o 
  -6  -6  11      767.33      617.82     87.36 o 
  -5  -6  11     7877.95     8430.42    316.43 o 
  -4  -6  11     2734.23     2380.49    198.14 o 
  -3  -6  11     5499.12     5104.12    160.17 o 
  -2  -6  11      495.84      412.75     57.48 o 
  -1  -6  11    12031.64    13408.93    471.74 o 
   0  -6  11     4671.07     5012.00    251.89 o 
   1  -6  11     5068.39     5856.47    286.59 o 
   2  -6  11     1510.35     1538.25    149.00 o 
   3  -6  11     6325.89     7126.10    324.93 o 
   4  -6  11     1188.18     1345.58    156.03 o 
  -7  -5  11     1722.47     1647.45    128.37 o 
  -6  -5  11      209.69      238.78     66.98 o 
  -5  -5  11     1539.13     1406.73    116.72 o 
  -4  -5  11        7.60      -10.68     39.07 o 
  -3  -5  11      786.78      784.28     66.13 o 
  -2  -5  11      750.04      754.94     62.49 o 
  -1  -5  11      400.95      342.61     53.28 o 
   0  -5  11        2.07       66.25     52.42 o 
   1  -5  11      638.69      566.62     99.74 o 
   2  -5  11     2330.96     2401.65    171.56 o 
   3  -5  11      180.66      202.73     52.71 o 
   4  -5  11       27.98       88.16     45.42 o 
   5  -5  11        1.95       61.88     70.86 o 
  -7  -4  11      542.86      465.19     80.56 o 
  -6  -4  11      844.03      895.92     93.43 o 
  -5  -4  11      163.26      121.58     53.14 o 
  -4  -4  11     5048.99     4733.42    210.39 o 
  -3  -4  11      200.04      156.70     36.42 o 
  -2  -4  11      259.88      225.00     43.41 o 
  -1  -4  11      526.16      401.63     49.29 o 
   0  -4  11     5165.06     4966.53    233.44 o 
   1  -4  11        4.90       11.41     45.62 o 
   2  -4  11       17.20      112.11     57.03 o 
   3  -4  11      200.36      248.09     55.33 o 
   4  -4  11     1139.92     1280.12     96.00 o 
   5  -4  11      270.63      289.95     63.43 o 
  -8  -3  11     1577.22     1502.58    128.61 o 
  -7  -3  11     2785.52     2536.40    125.70 o 
  -6  -3  11     1834.27     1820.82    158.70 o 
  -5  -3  11     9684.90    10244.10    358.66 o 
  -4  -3  11     3073.32     3356.30    176.17 o 
  -3  -3  11    10250.52    10357.66    362.30 o 
  -2  -3  11     3833.21     3747.09    128.48 o 
  -1  -3  11    24020.71    21920.19    451.76 o 
   0  -3  11     4719.80     4404.53    143.10 o 
   1  -3  11     9429.49     9355.08    691.35 o 
   2  -3  11     6264.29     5843.85    249.70 o 
   3  -3  11    19641.57    20813.75    470.00 o 
   4  -3  11     2904.97     2823.65    182.97 o 
   5  -3  11     6517.46     7944.12    338.52 o 
   6  -3  11     1914.06     2212.86    173.99 o 
  -8  -2  11      603.72      590.85     59.64 o 
  -7  -2  11     5389.30     5969.58    176.52 o 
  -6  -2  11      550.58      522.46     72.56 o 
  -5  -2  11     1465.73     1397.51    107.74 o 
  -4  -2  11        2.42      -36.64     37.86 o 
  -3  -2  11    16393.16    16677.87    516.88 o 
  -2  -2  11      452.84      388.65     46.41 o 
  -1  -2  11      155.43      116.31     32.94 o 
   0  -2  11      551.64      477.58     69.64 o 
   1  -2  11    11878.88    11256.05    273.24 o 
   2  -2  11      190.62      155.00     39.47 o 
   3  -2  11       93.30       78.87     55.33 o 
   4  -2  11      762.14      590.40     96.82 o 
   5  -2  11     1098.59     1282.48    134.19 o 
   6  -2  11      185.06      198.26     78.14 o 
  -8  -1  11     1655.73     1619.94     86.05 o 
  -7  -1  11      337.63      232.86     42.44 o 
  -6  -1  11     2568.92     2743.81    144.14 o 
  -5  -1  11       54.20       31.06     41.74 o 
  -4  -1  11     2482.83     2516.68    144.39 o 
  -3  -1  11      155.29      115.75     49.75 o 
  -2  -1  11     5115.87     5267.53    215.97 o 
  -1  -1  11      831.11      774.49     57.05 o 
   0  -1  11     3905.46     3374.76    113.24 o 
   1  -1  11     2016.36     1864.91    136.62 o 
   2  -1  11      945.51      898.84     63.41 o 
   3  -1  11       12.89       63.58     51.93 o 
   4  -1  11     1512.12     1428.81    126.19 o 
   5  -1  11      947.92     1128.39    122.06 o 
   6  -1  11      205.30      227.13     76.92 o 
   7  -1  11      311.19      300.90     84.69 o 
  -8   0  11     1704.35     1837.46    112.84 o 
  -7   0  11     4073.07     4253.63    163.43 o 
  -6   0  11      855.91      900.29     82.75 o 
  -5   0  11    10259.24    10047.78    332.69 o 
  -4   0  11    10684.49    11743.77    385.84 o 
  -3   0  11    13602.19    14406.53    445.05 o 
  -2   0  11      313.89      306.86     46.05 o 
  -1   0  11    25072.49    26462.22    447.88 o 
   0   0  11    18567.64    18326.05    500.70 o 
   1   0  11    19756.14    19053.67    397.00 o 
   2   0  11      226.36      195.03     36.37 o 
   3   0  11    20859.18    19798.38    484.24 o 
   4   0  11    11329.79    12285.64    418.11 o 
   5   0  11    12688.67    14408.47    476.59 o 
   6   0  11      841.64      696.45     96.34 o 
   7   0  11     6381.82     6551.71    283.92 o 
  -7   1  11     2709.32     2518.44     99.82 o 
  -6   1  11     2252.56     2150.98    119.63 o 
  -5   1  11     4101.93     4506.04    187.58 o 
  -4   1  11      105.92       95.61     42.22 o 
  -3   1  11     6360.99     7209.74    413.62 o 
  -2   1  11     2955.12     3305.76    123.66 o 
  -1   1  11     5381.82     5200.31    203.35 o 
   0   1  11      225.37      157.41     34.93 o 
   1   1  11     3916.79     3698.68    121.91 o 
   2   1  11     1054.72      963.16     65.35 o 
   3   1  11     5406.43     5597.41    167.04 o 
   4   1  11     1076.09     1126.49     74.37 o 
   5   1  11      355.26      345.07     67.22 o 
   6   1  11     1008.24     1037.15    100.46 o 
   7   1  11       42.45       44.41     51.93 o 
  -7   2  11      797.57      559.59     82.02 o 
  -6   2  11     1622.80     1690.16    100.46 o 
  -5   2  11       16.56       26.21     41.50 o 
  -4   2  11     4703.25     5142.52    170.02 o 
  -3   2  11     1032.29     1156.93     75.43 o 
  -2   2  11     2814.99     3151.91    174.35 o 
  -1   2  11      812.84      906.11     81.29 o 
   0   2  11    15485.66    15639.26    478.05 o 
   1   2  11     1390.57     1306.82     72.01 o 
   2   2  11     1438.73     1533.89     77.45 o 
   3   2  11     2485.53     2545.21     99.59 o 
   4   2  11     8176.63     7911.15    205.75 o 
   5   2  11      202.20      216.21     52.90 o 
   6   2  11     1601.98     1556.21    110.17 o 
   7   2  11     1274.33     1182.51    103.86 o 
   8   2  11     1191.77     1293.89    113.32 o 
  -5   3  11     2352.12     2607.68    127.64 o 
  -4   3  11     4466.34     4631.74    560.80 o 
  -3   3  11    16170.71    19381.92    442.38 o 
  -2   3  11      666.96      706.15     70.86 o 
  -1   3  11    12943.34    14021.17    434.37 o 
   0   3  11     6129.48     6861.11    259.65 o 
   1   3  11    21320.70    24024.07    681.89 o 
   2   3  11     4115.35     4092.93    302.12 o 
   3   3  11    10654.85    11204.25    258.58 o 
   4   3  11     2043.82     2124.57     90.24 o 
   5   3  11    17315.39    17930.79    381.46 o 
   6   3  11     2349.13     1915.11    116.72 o 
   7   3  11     5683.42     4618.40    200.20 o 
   8   3  11     1835.94     1634.35    116.96 o 
  -6   4  11     1602.50     1356.74    118.18 o 
  -4   4  11       32.55       66.55     32.33 o 
  -3   4  11     2539.39     2881.50    212.94 o 
  -2   4  11     1019.84     1136.40     86.63 o 
  -1   4  11      317.59      372.98     64.06 o 
   0   4  11     1140.69     1160.91     91.24 o 
   1   4  11     5570.05     6037.99    230.05 o 
   2   4  11      127.48      107.74     44.17 o 
   3   4  11       85.95       93.21     41.01 o 
   4   4  11     2496.90     2507.76     94.04 o 
   5   4  11      290.44      235.04     37.23 o 
   6   4  11      496.28      402.58     63.09 o 
   7   4  11      158.53      191.46     52.66 o 
   8   4  11     2671.99     2578.31    148.51 o 
  -5   5  11      176.58      103.86     79.59 o 
  -4   5  11      719.25      742.80    121.82 o 
  -3   5  11     2448.38     2724.69    167.32 o 
  -2   5  11     6278.96     6974.19    255.04 o 
  -1   5  11      387.66      427.33     61.15 o 
   0   5  11     2454.42     2532.94    131.28 o 
   1   5  11     1270.42     1235.48     64.32 o 
   2   5  11     9929.90     9961.14    230.70 o 
   3   5  11      174.53      190.12     59.21 o 
   4   5  11     1938.20     1911.97     79.49 o 
   5   5  11      130.43      108.26     33.61 o 
   6   5  11     2955.04     3121.89    112.66 o 
   7   5  11        9.09       -6.07     33.97 o 
   8   5  11      815.77      799.34     87.84 o 
  -5   6  11      649.58      734.55    147.30 o 
  -4   6  11      976.84      988.13    147.05 o 
  -3   6  11     4511.95     5101.79    196.32 o 
  -2   6  11      490.69      455.97     64.79 o 
  -1   6  11     4082.00     4218.00    173.02 o 
   0   6  11     2946.46     3022.61    141.11 o 
   1   6  11     8754.32     8246.20    199.30 o 
   2   6  11      460.94      410.30     39.89 o 
   3   6  11     7162.07     7004.68    173.18 o 
   4   6  11     3084.27     2892.81    142.44 o 
   6   6  11       88.29       89.15     32.86 o 
   7   6  11     3724.12     3612.55    177.63 o 
   8   6  11     2827.68     2698.19    155.79 o 
  -4   7  11       20.33       58.72     80.56 o 
  -2   7  11      305.81      346.53     56.78 o 
  -1   7  11     2327.42     2060.47     88.03 o 
   0   7  11      845.01      746.95     50.05 o 
   1   7  11       20.40        3.46     19.99 o 
   2   7  11        8.63       31.06     22.87 o 
   3   7  11     3329.10     3082.08    101.02 o 
   4   7  11     1900.82     1750.83    106.53 o 
   5   7  11       27.34        0.00     30.82 o 
   6   7  11      284.44      199.71     57.27 o 
   7   7  11      389.92      357.63     90.76 o 
   8   7  11     1534.25     1538.25    121.58 o 
  -2   8  11     3030.42     2762.74    173.51 o 
  -1   8  11      376.26      276.58     38.00 o 
   0   8  11     2759.95     2536.89     90.65 o 
   1   8  11      574.05      447.89     41.27 o 
   2   8  11     3906.75     3533.96    135.77 o 
   3   8  11      185.39      140.99     38.58 o 
   4   8  11     2063.93     1846.44    109.93 o 
   5   8  11      455.68      399.67     59.70 o 
   6   8  11     2129.99     2189.81    131.52 o 
   7   8  11      317.79      324.20     74.50 o 
  -2   9  11      745.20      653.50     88.57 o 
  -1   9  11     1156.37     1055.83     98.04 o 
   0   9  11      423.99      401.02     39.91 o 
   1   9  11     7081.87     6415.11    170.23 o 
   2   9  11     2434.47     2206.55    112.11 o 
   3   9  11     2142.04     1887.69    107.02 o 
   4   9  11      637.00      603.99     70.13 o 
   5   9  11     9038.84     8808.49    308.18 o 
   6   9  11     2599.96     2477.85    145.36 o 
   7   9  11     2303.73     2330.07    149.72 o 
   0  10  11       59.12       53.97     26.93 o 
   1  10  11      499.84      418.67     42.21 o 
   2  10  11        4.56        7.52     30.09 o 
   3  10  11     1500.63     1300.93     89.79 o 
   4  10  11        3.88       28.39     37.86 o 
   5  10  11      394.02      381.23     67.22 o 
   6  10  11        5.34      -14.56     45.14 o 
   7  10  11      596.23      629.72     83.72 o 
   1  11  11       20.05       50.47     31.06 o 
   2  11  11     1774.28     1755.92    103.62 o 
   3  11  11       32.22       15.29     38.34 o 
   4  11  11      362.36      252.13     58.48 o 
  -4  -8  12      825.29      763.91    102.40 o 
  -3  -8  12      355.65      413.99     92.21 o 
  -2  -8  12       28.51      100.71     64.55 o 
  -1  -8  12      351.20      389.96    100.95 o 
  -6  -7  12       57.88       53.87     54.84 o 
  -4  -7  12     1655.43     1704.96    135.41 o 
  -3  -7  12     2571.40     2609.86    174.72 o 
  -2  -7  12       22.27      -11.65     48.78 o 
  -1  -7  12     3017.04     3424.24    215.73 o 
   0  -7  12      383.51      347.50    102.16 o 
   1  -7  12     1965.90     2069.20    172.78 o 
  -6  -6  12     1897.41     2118.95    153.85 o 
  -5  -6  12     1686.03     1545.53    128.61 o 
  -4  -6  12     4695.22     4711.10    229.32 o 
  -3  -6  12      205.14      128.89     49.14 o 
  -2  -6  12     6119.94     5454.14    254.56 o 
  -1  -6  12     2055.30     2030.86    158.95 o 
   0  -6  12     4667.28     4676.15    245.82 o 
   1  -6  12      747.24      745.47    108.96 o 
   2  -6  12     4183.14     4817.14    258.68 o 
  -7  -5  12      808.51      689.17     99.01 o 
  -6  -5  12      576.21      641.12     94.40 o 
  -5  -5  12     1182.85     1255.31    114.54 o 
  -4  -5  12      841.81      754.20     96.10 o 
  -3  -5  12        0.43       39.10     33.24 o 
  -2  -5  12      538.35      524.09     58.77 o 
  -1  -5  12     1965.41     1836.81     98.99 o 
   0  -5  12       78.91       97.79     57.75 o 
   1  -5  12      181.46      161.13     74.98 o 
   2  -5  12      336.70      264.02     80.56 o 
   3  -5  12     2477.65     2715.18    184.18 o 
  -7  -4  12     4535.23     4487.12    221.31 o 
  -6  -4  12      302.13      242.42     67.70 o 
  -5  -4  12     3536.04     3965.63    198.74 o 
  -4  -4  12     1326.07     1131.55    111.38 o 
  -3  -4  12     3711.21     3741.89    190.98 o 
  -2  -4  12       62.75       25.48     30.51 o 
  -1  -4  12     5775.84     5038.68    205.29 o 
   0  -4  12        8.63       47.87     35.34 o 
   1  -4  12     3489.75     3217.98    188.31 o 
   2  -4  12        3.55       59.45     54.84 o 
   3  -4  12     1134.21      991.29    115.51 o 
   4  -4  12        1.91       26.21     56.54 o 
   5  -4  12      340.09      313.04     92.70 o 
  -7  -3  12      233.97      269.51     51.69 o 
  -6  -3  12     1398.27     1187.52     77.21 o 
  -5  -3  12     2507.75     2347.54    150.94 o 
  -4  -3  12    13929.46    15529.09    508.38 o 
  -3  -3  12      618.28      682.13     86.63 o 
  -2  -3  12     5630.09     5473.54    167.88 o 
  -1  -3  12     3600.09     3258.89    120.28 o 
   0  -3  12    20132.00    20157.81    429.19 o 
   1  -3  12     2826.02     2570.18    238.18 o 
   2  -3  12     5969.32     5643.17    253.58 o 
   3  -3  12     3380.78     3457.73    201.90 o 
   4  -3  12    12035.83    14012.93    496.25 o 
   5  -3  12      986.57      726.05    113.32 o 
  -7  -2  12      539.62      491.61     60.06 o 
  -6  -2  12     3756.64     4141.56    199.23 o 
  -5  -2  12        8.87      -14.32     42.47 o 
  -4  -2  12     1483.58     1439.25    119.39 o 
  -3  -2  12        6.96      -42.71     42.71 o 
  -2  -2  12     2178.94     1967.77    129.34 o 
  -1  -2  12      151.99      181.16     37.76 o 
   0  -2  12      763.17      770.69     98.52 o 
   1  -2  12      208.88      181.11     38.81 o 
   2  -2  12     1506.45     1587.51    126.43 o 
   3  -2  12      987.12      997.11    112.11 o 
   4  -2  12      378.04      364.97     88.82 o 
   5  -2  12       76.85       75.23     66.98 o 
   6  -2  12       14.29      -56.30     56.30 o 
  -7  -1  12     3463.45     3561.62    130.00 o 
  -6  -1  12       58.76       65.03     50.96 o 
  -5  -1  12      864.12      893.01     95.61 o 
  -4  -1  12     1558.81     1366.45    108.96 o 
  -3  -1  12     5472.80     5636.62    236.36 o 
  -2  -1  12      529.07      502.56     74.01 o 
  -1  -1  12      483.14      481.02     50.27 o 
   0  -1  12      186.18      183.63     36.89 o 
   1  -1  12     6112.18     5916.36    200.81 o 
   2  -1  12     1267.63     1070.98     72.68 o 
   3  -1  12       22.49       43.92     48.53 o 
   4  -1  12      122.06      150.21     69.64 o 
   5  -1  12     2060.88     2468.63    172.78 o 
   6  -1  12     1268.70     1596.73    152.15 o 
  -7   0  12     2327.12     2310.13    103.92 o 
  -6   0  12     2535.35     2835.30    152.39 o 
  -5   0  12      726.76      845.44     89.79 o 
  -4   0  12    10779.71    11599.87    391.66 o 
  -3   0  12     5750.48     5875.64    236.84 o 
  -2   0  12    11969.88    12725.99    313.83 o 
  -1   0  12     1369.90     1329.36     83.23 o 
   0   0  12    22310.51    23025.47    799.43 o 
   1   0  12     8470.71     8011.73    205.14 o 
   2   0  12    12626.91    11415.17    273.04 o 
   3   0  12     3417.14     3525.06    132.19 o 
   4   0  12    18689.48    20826.47    648.64 o 
   5   0  12     4181.58     5194.24    251.16 o 
   6   0  12     8542.62    10141.21    389.48 o 
   7   0  12     1693.10     1731.17    146.08 o 
  -7   1  12     1437.07     1529.04     82.27 o 
  -6   1  12     4422.54     4422.32    191.22 o 
  -5   1  12      105.81       -1.21     40.77 o 
  -4   1  12     3522.71     3765.67    176.90 o 
  -3   1  12     1036.16     1092.82     75.61 o 
  -2   1  12    12398.21    13695.13    333.77 o 
  -1   1  12        7.97       52.39     30.96 o 
   0   1  12     1916.24     1869.10     87.15 o 
   1   1  12      180.31      212.14     39.12 o 
   2   1  12     8562.94     7592.50    204.22 o 
   3   1  12     1476.42     1457.00     84.67 o 
   4   1  12      692.38      742.58    149.72 o 
   5   1  12       20.18       24.27     49.02 o 
   6   1  12      765.43      654.22     93.18 o 
   7   1  12      965.24      983.76    109.20 o 
  -6   2  12      588.78      473.20     65.76 o 
  -5   2  12     1174.40     1063.60     93.43 o 
  -4   2  12      191.35      210.63     54.36 o 
  -3   2  12     3267.94     3393.03    134.37 o 
  -2   2  12     1432.26     1461.48     85.63 o 
  -1   2  12     3406.68     3661.57    172.29 o 
   0   2  12     2801.81     2720.27    148.51 o 
   1   2  12     4837.94     5099.52    238.66 o 
   2   2  12        1.05       23.00     29.91 o 
   3   2  12      635.21      686.41     60.74 o 
   4   2  12      372.24      409.24     55.58 o 
   5   2  12     1997.98     1844.98    123.76 o 
   6   2  12      147.51      207.72     62.12 o 
   7   2  12      330.12      381.47     79.59 o 
  -5   3  12     1995.03     2008.78    115.27 o 
  -4   3  12     9416.15    10974.98    459.00 o 
  -3   3  12     3731.69     4074.60    266.08 o 
  -2   3  12     8105.19     8401.79    288.04 o 
  -1   3  12     3268.41     3442.44    165.50 o 
   0   3  12    21870.62    23172.31    673.88 o 
   1   3  12     7514.60     8084.87    305.03 o 
   2   3  12    12460.56    13401.82    388.75 o 
   3   3  12     1574.98     1553.00    108.35 o 
   4   3  12    21209.60    21549.41    450.07 o 
   5   3  12     5138.86     5184.64    190.73 o 
   6   3  12     7046.11     6857.71    264.99 o 
   7   3  12     1784.21     1584.60    119.88 o 
   8   3  12     7166.99     6856.25    282.70 o 
  -4   4  12     1536.94     1859.66    182.12 o 
  -3   4  12       47.42       36.32     50.23 o 
  -2   4  12     8328.69     8994.13    308.91 o 
  -1   4  12     2949.88     2758.61    150.94 o 
   0   4  12     1444.81     1777.28    123.52 o 
   1   4  12      677.60      611.27     79.84 o 
   2   4  12     7011.38     7494.95    281.01 o 
   3   4  12       15.24       24.70     29.31 o 
   4   4  12     1465.15     1482.71     78.84 o 
   5   4  12     1975.86     1801.72     89.58 o 
   6   4  12     1037.37     1010.21     97.07 o 
   7   4  12      297.18      288.77     65.52 o 
   8   4  12        2.84       76.92     46.59 o 
  -5   5  12     1238.73     1503.31    184.67 o 
  -4   5  12      166.62      183.45     90.03 o 
  -3   5  12     2487.34     2799.84    118.95 o 
  -2   5  12       28.65      -24.99     34.22 o 
  -1   5  12     3300.49     3557.95    172.53 o 
   0   5  12      144.39      169.14     50.23 o 
   1   5  12     8183.59     8561.94    301.15 o 
   2   5  12       37.42       64.55     41.98 o 
   3   5  12     1444.32     1485.59    104.59 o 
   4   5  12       29.83       35.19     38.83 o 
   5   5  12     5648.31     5633.76    164.83 o 
   6   5  12       49.30       64.91     31.31 o 
   7   5  12     1223.35     1067.24     98.76 o 
   8   5  12       68.98       62.36     49.75 o 
  -4   6  12     1908.27     2216.26    215.49 o 
  -3   6  12     4691.40     4981.61    237.08 o 
  -2   6  12     7236.76     8433.33    297.26 o 
  -1   6  12       15.77       61.88     45.86 o 
   0   6  12     7356.05     7540.81    267.66 o 
   1   6  12     7242.34     6966.66    183.49 o 
   2   6  12    10815.81    10343.48    350.77 o 
   3   6  12      468.23      378.68     41.94 o 
   4   6  12     6384.65     5922.48    229.08 o 
   5   6  12     4029.01     3868.08    179.81 o 
   6   6  12     9349.65     9254.14    231.53 o 
   8   6  12     3499.18     3931.41    200.68 o 
  -3   7  12       36.87       26.45     62.36 o 
  -2   7  12      735.40      765.85     79.11 o 
  -1   7  12      443.29      419.57     65.28 o 
   0   7  12      842.51      743.37     54.37 o 
   1   7  12       70.90       70.67     27.45 o 
   2   7  12     1274.67     1117.82     61.91 o 
   3   7  12      337.35      275.71     59.45 o 
   4   7  12       98.13       49.50     41.25 o 
   5   7  12      289.62      247.76     58.00 o 
   6   7  12       27.85       32.03     42.22 o 
   7   7  12      795.80      704.94     95.12 o 
   8   7  12        8.18        1.46     47.32 o 
  -1   8  12     1873.95     1736.29     84.02 o 
   0   8  12        5.46       -0.04     25.27 o 
   1   8  12     2558.28     2394.37     91.69 o 
   2   8  12     2234.00     2042.58     84.22 o 
   3   8  12     3005.95     2642.51    236.11 o 
   4   8  12       10.89        1.46     36.89 o 
   5   8  12     2323.27     2495.08    142.44 o 
   6   8  12      498.70      427.58     75.95 o 
  -1   9  12      565.15      499.60     67.82 o 
   0   9  12     1587.53     1271.30     69.20 o 
   1   9  12      831.24      652.78     49.14 o 
   2   9  12     3897.60     3546.50    116.91 o 
   3   9  12      730.44      609.29     53.87 o 
   4   9  12     3309.15     3222.59    158.46 o 
   5   9  12      835.81      801.28     87.60 o 
   6   9  12     4313.09     4757.69    220.58 o 
   7   9  12      357.55      344.58     79.11 o 
   0  10  12      318.67      295.47     41.20 o 
   1  10  12      315.16      307.69     41.81 o 
   2  10  12      453.34      462.39     46.24 o 
   3  10  12      115.23      109.20     40.77 o 
   4  10  12      442.26      334.63     62.85 o 
   5  10  12      713.72      656.41     81.78 o 
   6  10  12      127.28      141.72     58.24 o 
   2  11  12      263.35      178.84     58.48 o 
  -2  -8  13      182.72      220.58     79.11 o 
  -5  -7  13       44.16       60.18     57.03 o 
  -4  -7  13     2705.41     2966.58    190.01 o 
  -3  -7  13      719.91      644.03    104.83 o 
  -2  -7  13     1308.28     1363.05    134.92 o 
  -1  -7  13      108.24      118.18     73.77 o 
   0  -7  13     2666.31     3002.73    215.97 o 
  -6  -6  13       59.07       45.14     56.30 o 
  -5  -6  13     3466.03     3518.40    203.60 o 
  -4  -6  13     2217.73     2219.90    161.86 o 
  -3  -6  13     3384.49     3258.93    163.56 o 
  -2  -6  13       22.87       -1.46     52.90 o 
  -1  -6  13     6811.82     7647.34    331.97 o 
   0  -6  13     2521.43     2765.41    186.37 o 
   1  -6  13     2004.87     1987.43    168.65 o 
  -6  -5  13      338.79      334.15     82.75 o 
  -5  -5  13      602.71      505.47     96.34 o 
  -4  -5  13      903.12      987.65    111.87 o 
  -3  -5  13     1211.67     1190.76    113.32 o 
  -2  -5  13      154.05      180.15     56.54 o 
  -1  -5  13       25.00       71.59     51.20 o 
   0  -5  13      753.31      831.37    108.23 o 
   1  -5  13      310.83      244.85     75.71 o 
   2  -5  13     1360.58     1601.83    145.11 o 
   3  -5  13        0.14       58.48     64.79 o 
  -6  -4  13     2763.08     2940.37    182.73 o 
  -5  -4  13      146.52      107.99     55.57 o 
  -4  -4  13     6308.16     6095.01    273.00 o 
  -3  -4  13     2441.16     2475.67    159.67 o 
  -2  -4  13     2051.40     1972.21    122.42 o 
  -1  -4  13        6.04       23.03     30.45 o 
   0  -4  13     9528.78     9161.57    352.59 o 
   1  -4  13      574.32      609.09     94.40 o 
   2  -4  13     1238.74     1230.55    120.85 o 
   3  -4  13       50.02       10.68     57.75 o 
   4  -4  13     1530.33     1779.95    156.76 o 
  -7  -3  13     2551.47     3116.54    189.52 o 
  -6  -3  13      217.34      145.84     66.73 o 
  -5  -3  13     1553.16     1580.23    133.47 o 
  -4  -3  13     1946.28     1849.35    143.41 o 
  -3  -3  13    10278.33    10574.85    389.72 o 
  -2  -3  13      176.08       79.84     55.57 o 
  -1  -3  13     5177.78     4719.95    350.65 o 
   0  -3  13     2534.13     2290.02    104.27 o 
   1  -3  13     9209.59     8919.88    335.61 o 
   2  -3  13     1212.15     1033.51    105.07 o 
   3  -3  13     5219.75     4694.59    236.84 o 
   4  -3  13      440.05      240.48     83.72 o 
  -7  -2  13     1496.70     1552.08    134.44 o 
  -6  -2  13      409.63      438.01     82.02 o 
  -5  -2  13      424.40      421.02     81.54 o 
  -4  -2  13      377.02      374.92     78.62 o 
  -3  -2  13     2749.79     3057.09    176.66 o 
  -2  -2  13      161.96      220.58     57.03 o 
  -1  -2  13      145.74      137.45     37.02 o 
   0  -2  13     1195.01     1132.49     70.88 o 
   1  -2  13     1876.68     1714.48    146.93 o 
   2  -2  13      834.16      717.07     91.00 o 
   3  -2  13       36.04       82.26     58.48 o 
   4  -2  13     1688.14     1732.14    150.21 o 
   5  -2  13      573.73      477.81    101.19 o 
  -7  -1  13     1331.64     1426.87    130.80 o 
  -6  -1  13     5790.94     6556.32    272.51 o 
  -5  -1  13       82.11      142.69     60.18 o 
  -4  -1  13     2803.04     3089.85    169.87 o 
  -3  -1  13     2122.90     2023.34    136.13 o 
  -2  -1  13     7013.16     7803.13    295.08 o 
  -1  -1  13       51.82       39.80     41.01 o 
   0  -1  13     3805.14     3574.38    125.28 o 
   1  -1  13      103.83      143.25     34.00 o 
   2  -1  13     7354.37     7189.67    292.17 o 
   3  -1  13       18.79      114.78     57.51 o 
   4  -1  13      634.11      737.94    105.56 o 
   5  -1  13        2.29       21.11     66.00 o 
   6  -1  13     1052.24     1423.23    157.49 o 
  -6   0  13      191.91      246.55     63.82 o 
  -5   0  13     2836.96     2715.42    159.19 o 
  -4   0  13     2638.82     3478.12    185.64 o 
  -3   0  13     8668.45     9700.77    342.64 o 
  -2   0  13      269.92      205.78     56.54 o 
  -1   0  13    11866.04    11757.64    294.59 o 
   0   0  13     5570.66     5476.48    164.06 o 
   1   0  13    12395.77    12140.16    284.73 o 
   2   0  13     1637.81     1422.98     78.90 o 
   3   0  13    11786.04    11223.49    401.61 o 
   4   0  13     4708.43     5055.92    254.80 o 
   5   0  13     9770.07    11194.62    427.58 o 
   6   0  13      652.87      737.70    114.78 o 
  -6   1  13     1740.06     1771.45    122.06 o 
  -5   1  13     4028.49     4481.78    209.91 o 
  -4   1  13      231.00      317.89     65.76 o 
  -3   1  13     1434.03     1393.70    124.24 o 
  -2   1  13     1484.18     1479.21     86.25 o 
  -1   1  13     3469.85     3570.46    133.27 o 
   0   1  13     1043.42     1000.99     89.06 o 
   1   1  13      589.83      549.94     55.98 o 
   2   1  13      203.38      255.94     44.62 o 
   3   1  13     3286.91     3412.74    133.51 o 
   4   1  13     1745.37     1914.14    148.75 o 
   5   1  13       91.11       91.48     55.33 o 
   6   1  13       12.99       34.94     54.84 o 
   7   1  13      295.08      265.96     81.05 o 
  -6   2  13     2193.80     2733.38    149.00 o 
  -5   2  13      162.55      152.64     56.30 o 
  -4   2  13     1390.24     1329.80    104.59 o 
  -3   2  13      862.02      987.88     75.34 o 
  -2   2  13     2288.86     2470.55    112.48 o 
  -1   2  13       84.20       77.41     39.55 o 
   0   2  13     3029.94     3209.00    167.68 o 
   1   2  13        5.35       23.30     42.95 o 
   2   2  13     1390.11     1469.06     86.71 o 
   3   2  13      557.37      579.06     64.17 o 
   4   2  13     1250.77     1372.20     88.46 o 
   5   2  13       44.07       47.32     51.44 o 
   6   2  13      815.98      801.76     95.85 o 
   7   2  13     1014.35     1116.74    114.30 o 
  -5   3  13      899.61      803.46     82.51 o 
  -4   3  13     1250.98     1405.30     87.16 o 
  -3   3  13    13865.73    16317.63    396.45 o 
  -2   3  13     2657.42     2914.07    121.63 o 
  -1   3  13     4311.80     4307.06    196.07 o 
   0   3  13     2138.58     2307.50    144.87 o 
   1   3  13    24914.23    27106.15    788.18 o 
   2   3  13     5466.01     5950.63    259.65 o 
   3   3  13     5713.97     6038.99    252.01 o 
   4   3  13     2565.15     2588.95    112.53 o 
   5   3  13    20172.87    22053.62    699.72 o 
   6   3  13     3552.86     3376.68    180.79 o 
   7   3  13     4611.67     4907.65    233.93 o 
  -4   4  13      516.88      530.69    135.41 o 
  -3   4  13     3087.93     3227.11    130.12 o 
  -2   4  13      591.73      662.96     78.87 o 
  -1   4  13     7672.66     8101.37    297.99 o 
   0   4  13      625.01      699.60     88.57 o 
   1   4  13     3412.99     3081.36    169.38 o 
   2   4  13       42.87       10.19     44.89 o 
   3   4  13     3531.94     3724.42    194.13 o 
   4   4  13       14.94        7.48     31.58 o 
   5   4  13     1554.24     1514.88    110.53 o 
   6   4  13       41.61       18.44     44.89 o 
   7   4  13      189.93      117.69     57.03 o 
  -4   5  13      367.68      398.05     76.80 o 
  -3   5  13      160.13      199.75     94.15 o 
  -2   5  13     3403.31     3690.69    173.02 o 
  -1   5  13       81.69       48.29     43.19 o 
   0   5  13      859.48      701.30     83.96 o 
   1   5  13       31.91       23.54     45.14 o 
   2   5  13     6072.60     6499.54    258.44 o 
   3   5  13      165.71      191.95     58.48 o 
   4   5  13       36.42       13.35     44.41 o 
   5   5  13       22.34       -6.01     26.51 o 
   6   5  13     3070.02     3038.12    141.59 o 
   7   5  13      170.37      110.17     58.24 o 
   8   5  13       60.68        4.61     54.60 o 
  -4   6  13      885.93      842.53    139.53 o 
  -3   6  13     4535.71     5408.01    178.71 o 
  -2   6  13     2693.07     2820.25    147.30 o 
  -1   6  13     5954.11     6340.59    255.04 o 
   0   6  13     2144.24     2107.54    130.31 o 
   1   6  13     8901.89     9215.20    321.77 o 
   2   6  13     4494.34     4200.04    189.04 o 
   3   6  13    10824.01    11170.83    369.58 o 
   4   6  13      966.77      893.98     91.48 o 
   5   6  13     8993.89     9395.74    339.49 o 
   6   6  13     3087.94     2948.86    172.05 o 
   7   6  13     5943.82     6198.15    256.98 o 
  -3   7  13      903.86      930.38    136.62 o 
  -2   7  13      283.17      366.91     66.49 o 
  -1   7  13     4710.41     4623.25    200.20 o 
   0   7  13      264.38      221.31     58.00 o 
   1   7  13      785.06      714.65     76.20 o 
   2   7  13      127.05       74.01     41.37 o 
   3   7  13     4190.83     4028.25    130.70 o 
   4   7  13      518.69      411.80     66.73 o 
   5   7  13      396.57      322.74     65.52 o 
   6   7  13      248.45      189.52     63.34 o 
   7   7  13      949.87     1014.34    113.81 o 
  -1   8  13      303.13      312.80     61.39 o 
   0   8  13     2301.70     2295.80    108.47 o 
   1   8  13        4.03        6.98     26.82 o 
   2   8  13     2945.65     2588.21    101.89 o 
   3   8  13      435.69      399.02     46.55 o 
   4   8  13     1468.50     1158.24     98.52 o 
   5   8  13       21.51       47.56     48.53 o 
   7   8  13       11.66       49.99     55.57 o 
  -1   9  13     1800.33     1827.02    117.45 o 
   0   9  13      152.47      134.09     36.25 o 
   1   9  13     4543.69     4301.01    138.63 o 
   2   9  13     2462.32     2257.50     99.01 o 
   3   9  13     2707.07     2440.50     98.77 o 
   4   9  13      527.74      492.61     73.28 o 
   1  10  13      243.76      193.76     50.23 o 
   2  10  13      135.77      124.06     34.59 o 
   3  10  13      599.94      574.88     54.24 o 
  -2  -7  14        1.87       92.21     64.06 o 
  -1  -7  14      777.05      965.32    126.67 o 
  -5  -6  14      873.64     1005.85    121.33 o 
  -4  -6  14     4013.09     4259.98    233.44 o 
  -3  -6  14     1759.04     1917.05    154.82 o 
  -2  -6  14     4210.12     4276.48    235.87 o 
  -1  -6  14      205.01      178.36     70.62 o 
   0  -6  14     5191.42     5679.81    283.68 o 
  -5  -5  14      221.55      290.96     85.18 o 
  -4  -5  14      686.40      660.78    104.35 o 
  -3  -5  14        4.64       41.98     56.54 o 
  -2  -5  14      940.34     1007.56     79.19 o 
  -1  -5  14      535.07      528.52     85.90 o 
   0  -5  14       74.77       22.81     47.32 o 
   1  -5  14      163.50      119.15     62.85 o 
   2  -5  14      546.69      578.27    105.56 o 
  -5  -4  14     2109.24     2205.58    167.92 o 
  -4  -4  14       30.13       39.31     52.42 o 
  -3  -4  14     4742.85     4868.34    239.02 o 
  -2  -4  14     1523.89     1677.79    135.16 o 
  -1  -4  14     2097.17     1994.19    100.87 o 
   0  -4  14        1.38        0.73     45.14 o 
   1  -4  14     4998.25     5327.46    257.22 o 
   2  -4  14      216.39      211.12     72.56 o 
   3  -4  14      753.26      757.84    108.71 o 
  -6  -3  14     1086.07      896.16    111.14 o 
  -5  -3  14      404.54      358.17     85.18 o 
  -4  -3  14     4872.45     5781.49    272.51 o 
  -3  -3  14      882.89      711.74     96.82 o 
  -2  -3  14     4351.94     4402.91    219.61 o 
  -1  -3  14      496.90      521.05     62.12 o 
   0  -3  14     9787.92     9193.36    350.17 o 
   1  -3  14     1435.42     1323.01    120.60 o 
   2  -3  14     2219.98     2140.30    153.85 o 
   3  -3  14      789.80      553.76    100.22 o 
   4  -3  14     5750.21     6527.93    307.21 o 
  -6  -2  14     2548.85     2821.46    177.15 o 
  -5  -2  14      245.85      213.06     74.01 o 
  -4  -2  14      266.49      205.78     65.28 o 
  -3  -2  14      876.05      852.48    103.38 o 
  -2  -2  14     3322.82     3094.22    170.84 o 
  -1  -2  14       19.22       36.40     40.28 o 
   0  -2  14       27.88       51.23     34.46 o 
   1  -2  14     1546.33     1535.36     85.11 o 
   2  -2  14     1810.02     1767.81    136.62 o 
   3  -2  14     1062.81     1055.59    120.85 o 
   4  -2  14       55.71       16.50     63.09 o 
  -6  -1  14     1003.88      991.29    113.08 o 
  -5  -1  14     3466.99     4008.82    211.60 o 
  -4  -1  14      773.64      854.67     99.01 o 
  -3  -1  14     6483.93     6533.27    272.51 o 
  -2  -1  14     1105.43     1204.35    105.56 o 
  -1  -1  14     3784.30     3479.81    176.17 o 
   0  -1  14      620.10      534.60     53.10 o 
   1  -1  14     9439.89     9095.60    234.91 o 
   2  -1  14       40.32       33.74     32.52 o 
   3  -1  14     2109.98     1961.70    151.67 o 
   4  -1  14      107.03       32.76     62.61 o 
   5  -1  14     1946.76     2104.88    176.42 o 
  -6   0  14     1441.69     1445.07    122.06 o 
  -5   0  14        3.27      -38.10     44.41 o 
  -4   0  14     2828.39     2782.88    169.14 o 
  -3   0  14     3930.37     4419.90    211.60 o 
  -2   0  14     8028.76     8457.60    314.49 o 
  -1   0  14      165.37      125.22     51.44 o 
   0   0  14     7005.67     6214.89    246.06 o 
   1   0  14     5706.73     5691.58    172.10 o 
   2   0  14     8745.24     8717.93    443.96 o 
   3   0  14      222.36      162.82     40.84 o 
   4   0  14     6589.59     7261.75    320.32 o 
   5   0  14     1139.28     1321.07    143.90 o 
   6   0  14     5001.28     5742.18    295.57 o 
  -6   1  14     1214.04     1366.69    116.48 o 
  -5   1  14      408.23      470.04     86.63 o 
  -4   1  14     1298.90     1249.24    109.44 o 
  -3   1  14       86.50      137.11     51.93 o 
  -2   1  14     1511.10     1663.61    112.35 o 
  -1   1  14      282.40      269.27     47.58 o 
   0   1  14     1163.38     1117.23     97.31 o 
   1   1  14      419.37      325.66     66.98 o 
   2   1  14     1162.77     1025.28     72.79 o 
   3   1  14     1603.40     1606.58     94.07 o 
   4   1  14      582.36      534.11    100.95 o 
   5   1  14      495.07      583.37    106.29 o 
   6   1  14      292.12      249.22     89.54 o 
  -6   2  14     1385.99     1602.07    123.03 o 
  -5   2  14     3010.90     3437.35    182.24 o 
  -4   2  14        4.06       -2.43     41.25 o 
  -3   2  14     4720.06     5190.73    178.66 o 
  -2   2  14     2714.54     2968.17    164.41 o 
  -1   2  14     2724.53     2874.59    121.19 o 
   0   2  14      632.20      520.52     79.35 o 
   1   2  14     7056.46     6742.44    270.81 o 
   2   2  14      907.23     1140.52    112.11 o 
   3   2  14     3220.87     3286.89    136.67 o 
   4   2  14      388.24      526.22     68.72 o 
   5   2  14     1780.35     1682.40    138.08 o 
   6   2  14      155.33       92.70     60.18 o 
  -5   3  14      324.55      322.99     68.43 o 
  -4   3  14     1430.22     1693.09     97.89 o 
  -3   3  14     1111.95     1195.49    129.34 o 
  -2   3  14     7963.92     9588.89    269.38 o 
  -1   3  14      962.23      870.44     89.06 o 
   0   3  14     7430.38     7877.87    300.18 o 
   1   3  14     2736.52     2802.05    173.02 o 
   2   3  14     9605.42     9825.50    371.28 o 
   3   3  14     2570.58     2473.24    173.02 o 
   4   3  14     9838.74    10960.79    298.96 o 
   5   3  14     2198.66     2096.14    150.45 o 
   6   3  14     7579.42     8120.29    329.54 o 
   7   3  14     1361.07     1337.08    124.00 o 
  -5   4  14     1417.67     1345.82    104.59 o 
  -4   4  14     1603.48     1939.58    105.24 o 
  -3   4  14       11.05        4.55     34.16 o 
  -2   4  14     3078.54     3031.82    126.36 o 
  -1   4  14     1899.99     1610.57    116.72 o 
   0   4  14      838.09     1008.27    104.10 o 
   1   4  14      596.99      725.57    100.22 o 
   2   4  14     3100.14     3241.27    188.07 o 
   3   4  14      439.96      322.99     75.23 o 
   4   4  14      594.12      645.00     99.49 o 
   5   4  14     1104.07     1095.08     81.21 o 
   6   4  14      824.74      844.96     99.01 o 
   7   4  14       25.71        7.52     53.39 o 
  -4   5  14      153.89      118.38     44.07 o 
  -3   5  14      342.38      405.85     56.86 o 
  -2   5  14      491.46      488.48     73.53 o 
  -1   5  14     3381.45     3963.69    193.40 o 
   0   5  14        4.79       -5.34     44.17 o 
   1   5  14      726.36      646.70     84.45 o 
   2   5  14       11.27        4.61     42.95 o 
   3   5  14     1881.24     2135.45    143.90 o 
   4   5  14       33.07       59.70     52.66 o 
   5   5  14      690.50      587.98     92.94 o 
   6   5  14        8.67       -8.75     35.72 o 
   7   5  14      932.74      771.92     99.01 o 
  -3   6  14     1592.02     1795.05    198.62 o 
  -2   6  14     6230.95     7278.98    275.91 o 
  -1   6  14      513.41      479.75     78.38 o 
   0   6  14     3570.40     3613.52    188.55 o 
   1   6  14     3446.27     3627.35    186.37 o 
   2   6  14    11739.42    11978.91    405.74 o 
   3   6  14     1295.81     1511.80    123.27 o 
   4   6  14     4492.17     4328.90    209.66 o 
   5   6  14     3415.81     3642.16    196.07 o 
  -2   7  14     1037.95     1141.50     95.37 o 
  -1   7  14     1042.02     1095.87    104.83 o 
   0   7  14     6099.09     6476.48    259.89 o 
   1   7  14      244.41      182.24     56.06 o 
   2   7  14      945.33      801.52     86.63 o 
   3   7  14       27.93       11.16     42.71 o 
   4   7  14     3102.79     2865.14    160.89 o 
   5   7  14       25.08        6.31     44.65 o 
   6   7  14      327.47      296.05     77.90 o 
  -1   8  14      760.80      885.97     93.91 o 
   0   8  14       30.47      -39.80     39.80 o 
   1   8  14     1437.59     1249.72    102.16 o 
   2   8  14      208.10      197.78     41.36 o 
   3   8  14     1638.46     1368.39    108.23 o 
   4   8  14      160.64       59.45     47.80 o 
   5   8  14      419.02      431.22     78.87 o 
   6   8  14      272.54      248.49     72.31 o 
   0   9  14     1539.61     1426.63    108.71 o 
   1   9  14      924.91      800.91     62.15 o 
   2   9  14     5273.13     5145.91    161.89 o 
   3   9  14     2568.86     1914.87    123.03 o 
   4   9  14     3633.56     3148.09    166.95 o 
   2  10  14      905.31      925.28    106.77 o 
   3  10  14       81.76       48.53     50.47 o 
  -1  -6  15     4384.19     4753.32    254.80 o 
  -4  -5  15      478.44      610.79    114.05 o 
  -3  -5  15     1418.01     1704.96    147.54 o 
  -2  -5  15      185.35      186.85     74.50 o 
  -1  -5  15      747.68      959.98    118.91 o 
   0  -5  15      299.66      336.82     82.75 o 
   1  -5  15      130.01      169.62     70.37 o 
  -4  -4  15     1910.47     2081.09    163.80 o 
  -3  -4  15      895.67      834.52    107.02 o 
  -2  -4  15     2206.27     2294.64    161.13 o 
  -1  -4  15        2.60       41.23     43.68 o 
   0  -4  15     2833.70     2517.65    164.28 o 
   1  -4  15      106.19      104.35     64.79 o 
   2  -4  15     1088.86     1171.34    128.86 o 
  -5  -3  15     1019.45     1028.90    121.09 o 
  -4  -3  15     1575.90     1853.96    155.79 o 
  -3  -3  15     7600.27     8951.66    358.66 o 
  -2  -3  15      959.37      918.97    104.59 o 
  -1  -3  15     3721.36     3324.51    180.06 o 
   0  -3  15      635.09      619.99     62.87 o 
   1  -3  15     8888.07     9245.53    355.50 o 
   2  -3  15     1448.21     1365.96    127.88 o 
   3  -3  15     1832.39     2021.64    162.59 o 
  -5  -2  15     2602.08     3159.01    196.80 o 
  -4  -2  15       45.37       34.22     56.78 o 
  -3  -2  15     1323.86     1458.66    130.80 o 
  -2  -2  15       15.42       -1.70     46.35 o 
  -1  -2  15      857.70      838.89     91.73 o 
   0  -2  15      141.78      102.23     37.23 o 
   1  -2  15      603.06      562.83     60.43 o 
   2  -2  15      660.67      512.75     93.91 o 
   3  -2  15      456.14      522.46     97.07 o 
   4  -2  15     1069.41     1203.13    139.77 o 
  -5  -1  15      296.95      339.25     84.45 o 
  -4  -1  15     1653.05     1841.10    144.63 o 
  -3  -1  15      704.24      686.50     91.73 o 
  -2  -1  15     7182.87     8071.03    310.37 o 
  -1  -1  15      332.75      394.33     74.50 o 
   0  -1  15     1967.62     1736.51    123.52 o 
   1  -1  15      446.46      324.03     50.07 o 
   2  -1  15     7560.83     7581.09    309.40 o 
   3  -1  15       15.10      -35.67     53.39 o 
   4  -1  15      433.75      473.44    100.46 o 
  -5   0  15     1263.99     1427.84    127.88 o 
  -4   0  15      121.74      101.43     60.67 o 
  -3   0  15     3865.14     4490.27    219.61 o 
  -2   0  15     1355.37     1337.08    110.90 o 
  -1   0  15     6024.84     6437.90    264.50 o 
   0   0  15      200.79      201.90     58.97 o 
   1   0  15     7159.87     7012.04    281.01 o 
   2   0  15     1640.11     1443.97     87.26 o 
   3   0  15     4018.84     4245.66    231.02 o 
   4   0  15      636.27      481.45     97.55 o 
   5   0  15     4449.92     4916.63    270.81 o 
  -5   1  15     2446.85     2978.47    179.09 o 
  -4   1  15        3.64       21.60     50.23 o 
  -3   1  15      494.32      598.90     81.29 o 
  -2   1  15        3.54       -5.66     31.33 o 
  -1   1  15     3043.19     2866.11    158.46 o 
   0   1  15      515.66      410.35     81.29 o 
   1   1  15        9.44        4.85     38.83 o 
   2   1  15      195.76      176.42     59.94 o 
   3   1  15     2312.25     2332.54    114.77 o 
   4   1  15     2299.69     2681.20    185.88 o 
   5   1  15       51.77      -22.81     55.81 o 
  -5   2  15     1474.82     1970.92    143.41 o 
  -4   2  15     2767.08     3082.81    171.32 o 
  -3   2  15      339.27      395.06     60.71 o 
  -2   2  15     5417.82     5893.19    193.46 o 
  -1   2  15     2116.54     2384.38    115.45 o 
   0   2  15     4195.40     4312.15    201.65 o 
   1   2  15       48.45       46.59     51.69 o 
   2   2  15     6552.49     6730.55    280.04 o 
   3   2  15      665.37      555.12     63.97 o 
   4   2  15     2818.54     3107.92    139.74 o 
   5   2  15        0.89      -36.64     58.72 o 
   6   2  15     1488.11     1548.93    148.27 o 
  -4   3  15      174.18      186.37     60.67 o 
  -3   3  15     3646.62     4467.40    321.05 o 
  -2   3  15     1445.30     1604.15    128.49 o 
  -1   3  15     3453.68     3338.34    171.32 o 
   0   3  15       68.22       92.46     54.84 o 
   1   3  15     8810.73     9878.64    369.34 o 
   2   3  15     2873.36     2852.53    182.24 o 
   3   3  15     4228.25     4571.08    242.66 o 
   4   3  15      521.61      423.21     93.91 o 
   5   3  15     8330.16     8499.58    348.47 o 
   6   3  15      683.77      615.88    100.95 o 
  -4   4  15      668.87      640.49     69.93 o 
  -3   4  15      695.66      764.49    150.94 o 
  -2   4  15      151.24      128.66     43.98 o 
  -1   4  15     1767.42     1945.20    133.71 o 
   0   4  15       21.11       34.22     46.35 o 
   1   4  15      688.99      838.89    107.99 o 
   2   4  15      999.52     1198.04    128.61 o 
   3   4  15     1593.39     1824.11    150.21 o 
   4   4  15      198.73      110.90     67.22 o 
   5   4  15      366.87      394.33     90.51 o 
   6   4  15      651.49      756.39    109.44 o 
  -3   5  15      253.72      286.07     52.96 o 
  -2   5  15     3452.20     3513.86    140.82 o 
  -1   5  15      458.54      337.06     70.86 o 
   0   5  15     1371.40     1496.76    128.86 o 
   1   5  15       26.09        6.07     55.08 o 
   2   5  15     5344.78     5789.01    266.93 o 
   3   5  15       48.48       70.13     58.72 o 
   4   5  15     1230.56     1468.36    132.74 o 
   5   5  15        0.78      -51.93     51.93 o 
  -3   6  15      762.99      803.22     84.69 o 
  -2   6  15     1614.85     1727.77    121.58 o 
  -1   6  15     4743.27     5323.58    234.90 o 
   0   6  15      131.13      185.64     66.49 o 
   1   6  15     3155.52     2972.40    173.51 o 
   2   6  15     3265.78     3346.35    188.31 o 
   3   6  15     6656.36     7201.56    298.24 o 
   4   6  15      694.98      724.84     98.52 o 
   5   6  15     4774.62     4838.74    239.51 o 
   6   6  15     2305.13     2252.17    166.47 o 
  -2   7  15      179.60      184.43     61.64 o 
  -1   7  15     1575.86     1484.38    123.76 o 
   0   7  15      729.07      642.82     87.84 o 
   1   7  15      946.19      980.61    103.13 o 
   2   7  15        5.55      -40.28     43.44 o 
   3   7  15     1493.99     1289.28    117.69 o 
   4   7  15       18.16       11.89     53.63 o 
   5   7  15      465.28      460.58     89.54 o 
   6   7  15       41.86       21.35     57.75 o 
   0   8  15     1468.89     1374.70    114.05 o 
   1   8  15       61.93       10.92     43.19 o 
   2   8  15      523.93      534.59     84.45 o 
   3   8  15      279.06      303.09     68.67 o 
   4   8  15      921.89      852.48     96.10 o 
  -3  -4  16     2010.33     2098.57    163.80 o 
  -2  -4  16     1030.62     1093.21    119.88 o 
   0  -4  16       79.17      105.56     65.52 o 
   1  -4  16     2244.76     2407.72    172.05 o 
  -3  -3  16     1616.57     1447.50    136.38 o 
  -2  -3  16     5673.42     5250.54    245.82 o 
  -1  -3  16      338.49      264.02     70.86 o 
   1  -3  16     1760.66     1701.32    140.02 o 
   2  -3  16     3586.07     3769.80    218.40 o 
  -4  -2  16      614.59      753.23    107.50 o 
  -3  -2  16      296.82      291.68     78.87 o 
  -2  -2  16     3636.06     3766.40    197.04 o 
  -1  -2  16      283.67      201.41     65.52 o 
   0  -2  16      284.84      271.30     65.52 o 
   1  -2  16      331.07      331.72     77.41 o 
   2  -2  16     1174.70     1329.80    124.73 o 
   3  -2  16        9.91       49.75     66.25 o 
  -4  -1  16       62.17       75.95     61.15 o 
  -3  -1  16     1254.68     1298.50    118.18 o 
  -2  -1  16      971.89     1245.60    116.72 o 
  -1  -1  16     4153.71     3901.81    196.32 o 
   0  -1  16        5.54       50.47     50.23 o 
   1  -1  16     2416.38     2114.10    140.26 o 
   2  -1  16       61.97      121.33     59.94 o 
   3  -1  16     2141.62     2199.76    161.86 o 
   4  -1  16       68.35       83.96     69.64 o 
  -4   0  16     1676.10     1682.15    141.47 o 
  -3   0  16     2114.68     2402.87    156.76 o 
  -2   0  16     5343.15     5460.93    242.42 o 
  -1   0  16      194.86      192.68     59.21 o 
   0   0  16     5486.66     5895.30    254.07 o 
   1   0  16     1820.63     1557.18    122.06 o 
   2   0  16     6689.82     7126.10    294.84 o 
   3   0  16      394.86      380.01     92.70 o 
   4   0  16     3037.44     3070.44    207.72 o 
  -4   1  16     3413.53     3919.52    201.65 o 
  -3   1  16      127.05      196.56     62.12 o 
  -2   1  16      786.58      726.78     90.03 o 
  -1   1  16       71.18       82.26     55.81 o 
   0   1  16     1827.92     1998.83    140.26 o 
   1   1  16      220.15      195.83     61.39 o 
   2   1  16      265.10      342.40     76.44 o 
   3   1  16      363.81      405.97     69.64 o 
   4   1  16     1080.06     1020.16    130.31 o 
   5   1  16      965.75      983.52    134.44 o 
  -3   2  16     2533.96     2511.58    154.82 o 
  -2   2  16     1089.43     1166.36     84.53 o 
  -1   2  16     3821.23     4016.10    201.17 o 
   0   2  16      129.89      199.47     66.49 o 
   1   2  16     4534.85     4905.96    235.87 o 
   2   2  16      889.49      904.17    109.44 o 
   3   2  16     3684.74     4270.66    229.32 o 
   4   2  16        1.29       70.62     67.46 o 
   5   2  16     1215.26     1340.97    149.48 o 
  -3   3  16       82.91      100.07     43.00 o 
  -2   3  16     5104.31     5630.22    220.82 o 
  -1   3  16     1238.00     1321.35    127.40 o 
   0   3  16     2239.33     2532.45    163.07 o 
   1   3  16       67.63       84.45     58.97 o 
   2   3  16     7738.83     9138.52    362.30 o 
   3   3  16     1824.71     2095.90    163.56 o 
   4   3  16     2326.39     3195.17    205.78 o 
  -3   4  16       22.58       18.31     37.58 o 
  -2   4  16     1018.30      985.76     80.48 o 
  -1   4  16        1.30       13.83     41.01 o 
   0   4  16      948.90      987.16    106.29 o 
   1   4  16       89.07      129.58     65.52 o 
   2   4  16      531.21      522.46    103.62 o 
   3   4  16      202.59      184.91     79.11 o 
   4   4  16      640.57      662.72    117.45 o 
   5   4  16     1028.62     1373.24    150.45 o 
  -2   5  16      668.50      696.86     72.13 o 
  -1   5  16     5472.30     6432.32    271.06 o 
   0   5  16      828.79      805.40    100.71 o 
   1   5  16     1291.91     1465.70    139.77 o 
   2   5  16      232.53      345.07     90.51 o 
   3   5  16     6315.24     7743.19    336.09 o 
   4   5  16      553.88      559.34    105.32 o 
   5   5  16     1033.13     1053.41    123.27 o 
  -1   6  16      620.44      554.49     79.35 o 
   0   6  16     2765.24     2804.48    178.12 o 
   1   6  16      316.26      322.02     83.72 o 
   2   6  16     3821.99     4298.08    229.32 o 
   3   6  16     1004.68     1081.56    121.33 o 
   4   6  16     3744.37     4244.21    229.80 o 
   5   6  16      790.92      873.84    115.99 o 
   1   7  16       32.73        7.77     53.87 o 
   2   7  16      163.25      207.24     70.62 o 
   3   7  16       55.31       65.52     57.75 o 
   4   7  16     1754.59     2002.47    152.88 o 
  -2  -3  17      644.07      695.23     97.07 o 
  -2  -2  17       66.05       86.15     61.39 o 
   0  -2  17      139.26      127.16     56.54 o 
   2  -2  17      317.67      360.11     90.51 o 
  -2  -1  17     2684.66     3213.85    186.12 o 
  -1  -1  17      353.73      291.44     71.59 o 
   0  -1  17     1107.72     1054.62    107.26 o 
   1  -1  17       11.43       -7.52     45.86 o 
   3  -1  17       42.63       57.51     67.95 o 
  -2   0  17     2488.47     2398.26    156.03 o 
  -1   0  17     6093.45     6400.04    274.45 o 
   0   0  17       28.65       24.02     45.86 o 
   1   0  17     3977.48     4067.55    211.12 o 
   2   0  17     2900.13     2974.59    177.39 o 
  -2   1  17        1.65        0.73     44.41 o 
  -1   1  17     2951.94     3224.77    187.58 o 
   0   1  17       29.09       59.21     56.30 o 
   1   1  17      608.83      663.93     99.01 o 
   2   1  17        9.60       86.39     61.39 o 
   4   1  17      183.41       15.29     66.73 o 
  -2   2  17     1544.06     1691.37    130.07 o 
  -1   2  17     1899.10     1860.51    137.59 o 
   0   2  17     2960.13     3514.27    201.41 o 
   1   2  17      156.04      173.26     68.19 o 
   2   2  17     2978.64     3201.96    193.65 o 
   3   2  17      593.47      562.74    103.13 o 
  -3   3  17     1244.26     1167.46    151.18 o 
  -2   3  17      765.97      735.04     74.07 o 
  -1   3  17     3592.61     4153.30    163.71 o 
   0   3  17      538.76      535.80     86.39 o 
   1   3  17     4612.97     5497.81    264.02 o 
   2   3  17      841.93      947.36    116.48 o 
   3   3  17     3908.87     4737.30    244.85 o 
   4   3  17      545.37      552.79    107.74 o 
  -2   4  17      122.93      161.86     88.33 o 
  -1   4  17     1406.04     1518.99    140.38 o 
   0   4  17      429.06      500.13     93.43 o 
   1   4  17      634.43      523.67     94.88 o 
   2   4  17      404.22      462.28    100.22 o 
   3   4  17      880.63     1100.97    132.25 o 
   4   4  17        8.39        1.46     66.49 o 
   0   5  17     3204.22     3279.62    191.71 o 
   1   5  17      412.14      339.25     85.42 o 
   2   5  17     2803.93     3428.61    215.73 o 
   3   5  17      338.83      395.06     94.88 o 
   4   5  17     2484.96     3011.47    212.57 o 
   0  -1  18      203.24      225.92     67.22 o 
   1   0  18      794.21      696.21    102.40 o 
   0   1  18     3000.44     3198.32    190.98 o 
   1   1  18        4.82       52.42     57.51 o 
   2   1  18      147.39      166.71     74.01 o 
   0   2  18      469.33      584.09     94.88 o 
   1   2  18     1743.59     2070.17    161.13 o 
   2   2  18        1.18       37.86     55.81 o 
   1   3  18       58.94       51.93     57.75 o 
   2   3  18     4514.72     4965.41    257.95 o 
   3   3  18     2292.97     2605.49    189.28 o 
                                                 
